# Supplementary material for: Upconversion particle-assisted NIR polymerization enables microdomain gradient photopolymerization at inter-particulate length scale
Source: Nat Commun. 2023 Jun 20;14:3653. doi: 10.1038/s41467-023-39440-2 (PMC10282001; doi:10.1038/s41467-023-39440-2)
Supplement: Supplementary file 5 — Source Data [file 41467_2023_39440_MOESM5_ESM.xlsx]

## Sheet: Figure 2
Figure 2a
	emission					absorbance		Figure 2b
wavelength	10 W/cm2	10 W/cm2	10 W/cm2	10 W/cm2	wavelength	BAPO		NIR intensity	emission intensity
300	-12	-11	1	-4	275	3.1251		12 W/cm2	7347
301	20	26	-9	-29	276	3.2274		16 W/cm2	13317
302	3	0	-4	-1	277	3.2246		20 W/cm2	26189
303	-3	9	-21	-9	278	3.2324		24 W/cm2	42451
304	3	14	-12	-12	279	3.2079		28 W/cm2	60591
305	13	17	-8	-15	280	3.0889		32 W/cm2	87185.5
306	-5	-3	-3	10	281	3.1991
307	-13	19	-17	-19	282	3.1707
308	1	11	-4	-6	283	3.2782
309	-12	2	-14	0	284	3.1315
310	-5	-3	-4	-3	285	3.1544
311	-2	17	-9	-44	286	3.1468
312	-4	9	-16	-22	287	3.1505
313	-14	15	1	9	288	3.1662
314	-4	-2	-4	-24	289	3.0767
315	-21	2	-34	-18	290	3.2036
316	-6	13	-6	-6	291	3.1594
317	-4	7	6	-14	292	3.1675
318	-2	8	4	29	293	3.11
319	19	9	7	17	294	3.1893
320	10	24	14	-9	295	3.1566
321	10	13	-24	11	296	3.1572
322	-6	25	15	25	297	3.1883
323	15	3	7	2	298	3.2254
324	7	19	3	25	299	3.2115
325	17	13	11	33	300	3.165
326	7	8	2	62	301	3.1222
327	8	30	22	55	302	3.0877
328	-11	3	10	63	303	3.2273
329	3	5	32	48	304	3.068
330	8	19	45	34	305	3.0683
331	2	23	15	50	306	3.16
332	6	28	51	80	307	3.1052
333	23	57	76	173	308	3.1268
334	19	84	108	276	309	3.1001
335	53	178	279	789	310	3.1584
336	237	680	1318	3140	311	3.0435
337	671	1686	3507	8326	312	3.089
338	1112	2595	5160	12821	313	3.1381
339	1238	2941	5846	14447	314	3.1059
340	1844	4122	8464	20897	315	3.0842
341	2798	6116	12891	31072	316	2.9742
342	3857	9317	18904	44799	317	3.0633
343	4738	11858	23601	56007	318	2.9363
344	5956	14832	30252	71147	319	3.1062
345	7749	17388	35454	83502	320	2.9702
346	8651	19309	38508	91256	321	2.9769
347	8354	18741	37283	90593	322	2.8618
348	7408	17131	34451	80820	323	2.8449
349	5897	13710	28271	66397	324	2.6879
350	4701	10698	21526	52211	325	2.5804
351	3516	8017	16182	39171	326	2.5066
352	2643	6085	11954	29214	327	2.3962
353	2027	4369	9178	21674	328	2.2608
354	1817	4102	8128	18726	329	2.1245
355	2078	4688	9917	20875	330	1.9946
356	3550	8145	15733	33594	331	1.8505
357	6630	15515	30526	63019	332	1.7212
358	12704	27268	51869	109782	333	1.5959
359	16945	36454	68364	143564	334	1.4776
360	18521	40468	76043	151187	335	1.3645
361	21695	46349	86554	172357	336	1.2569
362	23358	52571	95290	196010	337	1.159
363	21536	47351	86360	180099	338	1.0667
364	15680	34213	60803	122611	339	1.0026
365	10142	23789	42305	86804	340	0.9026
366	5995	15384	28042	58138	341	0.839
367	3895	9374	17561	36419	342	0.783
368	2265	5682	10623	22084	343	0.7372
369	1314	3254	6201	12761	344	0.6991
370	733	1927	3766	7666	345	0.6676
371	530	1175	2350	4683	346	0.643
372	293	824	1492	2958	347	0.6232
373	191	542	1005	2007	348	0.6078
374	186	475	771	1623	349	0.5953
375	152	392	707	1609	350	0.5843
376	131	415	703	1638	351	0.5735
377	178	424	814	1757	352	0.563
378	193	516	936	2079	353	0.5525
379	214	584	1092	2286	354	0.5436
380	236	645	1204	2460	355	0.5375
381	213	587	1124	2545	356	0.5343
382	214	536	998	2369	357	0.5365
383	155	504	897	1978	358	0.5426
384	164	433	828	1597	359	0.5534
385	125	377	680	1370	360	0.5677
386	85	305	588	1146	361	0.5846
387	62	225	468	919	362	0.6041
388	36	160	344	713	363	0.624
389	42	174	282	562	364	0.6449
390	43	169	210	478	365	0.6649
391	43	122	194	366	366	0.6824
392	46	106	176	385	367	0.6979
393	30	121	180	323	368	0.7079
394	53	80	148	362	369	0.7122
395	33	96	166	341	370	0.7123
396	30	82	181	344	371	0.7038
397	44	108	177	355	372	0.6933
398	37	121	184	376	373	0.6806
399	29	144	229	375	374	0.6673
400	58	154	266	439	375	0.6548
401	69	159	311	536	376	0.6435
402	62	169	326	567	377	0.6339
403	97	244	352	594	378	0.6253
404	97	264	415	723	379	0.6173
405	93	223	439	790	380	0.6096
406	79	257	437	766	381	0.6022
407	99	282	456	807	382	0.5945
408	89	304	498	843	383	0.587
409	94	292	496	869	384	0.5796
410	80	212	379	634	385	0.5725
411	69	204	400	581	386	0.5661
412	67	218	354	620	387	0.5604
413	81	206	322	559	388	0.5553
414	59	192	308	571	389	0.551
415	85	149	271	517	390	0.5485
416	59	150	359	549	391	0.5448
417	47	144	313	506	392	0.542
418	49	149	307	483	393	0.5392
419	76	155	291	504	394	0.5356
420	62	150	292	549	395	0.5309
421	58	156	333	546	396	0.5247
422	105	173	364	592	397	0.5165
423	60	208	345	677	398	0.5066
424	83	184	414	679	399	0.4947
425	101	214	450	695	400	0.4811
426	84	219	386	746	401	0.4657
427	108	235	470	766	402	0.4491
428	104	235	426	819	403	0.4316
429	112	277	465	836	404	0.4138
430	127	275	537	800	405	0.3952
431	147	307	516	867	406	0.3761
432	155	339	512	918	407	0.3576
433	151	361	555	907	408	0.3391
434	136	360	570	1056	409	0.3214
435	134	386	659	1123	410	0.3041
436	163	469	753	1293	411	0.2872
437	210	464	896	1472	412	0.2712
438	268	584	1125	1966	413	0.2559
439	317	737	1473	2785	414	0.2416
440	468	983	1977	3755	415	0.2281
441	659	1444	2897	5497	416	0.2155
442	1009	2232	4243	8122	417	0.2032
443	1532	3338	6412	11912	418	0.191
444	1998	4789	8897	17158	419	0.1794
445	3090	6727	13609	25263	420	0.1681
446	5033	10629	21229	38646	421	0.157
447	8730	21437	38818	71508	422	0.146
448	16973	46018	81280	145188	423	0.1349
449	36195	95804	163677	289828	424	0.1242
450	55088	144053	244578	416723	425	0.1135
451	55624	146331	242907	414542	426	0.1031
452	50197	119429	212291	361085	427	0.0935
453	39090	92329	164262	288028	428	0.0843
454	27014	66740	117138	209806	429	0.0753
455	20095	52257	89942	159717	430	0.0669
456	12885	32710	58208	103648	431	0.0593
457	8976	22992	40152	72982	432	0.0523
458	7085	17967	30867	58408	433	0.0458
459	5313	13890	24028	43501	434	0.0399
460	4020	10953	18246	34880	435	0.0345
461	3545	8085	14405	27033	436	0.0297
462	2901	6916	11457	22004	437	0.0254
463	2628	6411	10614	19732	438	0.0216
464	3041	6970	11222	20894	439	0.0183
465	3895	8696	13820	24486	440	0.0155
466	5402	11378	17708	30833	441	0.0129
467	6865	14463	22774	39326	442	0.0109
468	9270	17712	29621	48972	443	0.009
469	12517	23301	38975	64233	444	0.0074
470	15556	28809	49586	80879	445	0.0062
471	18522	34594	59378	96006	446	0.005
472	20643	38066	64054	104053	447	0.0039
473	22273	43005	67751	109592	448	0.0033
474	22768	45917	71732	115935	449	0.0027
475	22120	47877	76454	119738	450	0.0021
476	21914	48920	77724	122831	451	0.0016
477	22152	48686	79566	122897	452	0.0013
478	22940	48971	79271	124056	453	0.0009
479	21463	47243	76935	118001	454	0.0007
480	20387	42588	68448	107949	455	0.0005
481	16827	35062	56707	89656	456	0.0003
482	13098	27160	44324	69243	457	0.0003
483	9760	19761	33060	50180	458	0.0001
484	6874	14206	23692	36413	459	0
485	4980	10306	17815	27490	460	-0.0001
486	3648	7521	13074	20520	461	-0.0001
487	2714	5573	9602	14747	462	-0.0002
488	2017	4041	7008	10753	463	-0.0002
489	1511	3056	5500	8218	464	-0.0003
490	1277	2632	4852	7439	465	-0.0003
491	1087	2681	5236	8357	466	-0.0003
492	1000	2593	4946	7953	467	-0.0003
493	789	1894	3772	6206	468	-0.0003
494	570	1270	2599	4411	469	-0.0004
495	431	989	1932	3137	470	-0.0003
496	295	783	1468	2642	471	-0.0004
497	303	699	1386	2348	472	-0.0004
498	258	658	1319	2242	473	-0.0004
499	253	663	1263	2463	474	-0.0004
500	219	672	1281	2499	475	-0.0004
501	275	703	1410	2641	476	-0.0004
502	278	827	1491	2878	477	-0.0004
503	306	707	1707	3098	478	-0.0004
504	326	894	1958	3463	479	-0.0004
505	369	1076	2220	4096	480	-0.0004
506	475	1230	2654	4734	481	-0.0004
507	590	1463	3152	5727	482	-0.0004
508	676	1775	3741	6773	483	-0.0004
509	865	2101	4675	8437	484	-0.0004
510	1002	2427	5185	9636	485	-0.0004
511	921	2575	5455	9913	486	-0.0004
512	1087	2610	5561	9848	487	-0.0004
513	886	2355	5065	8564	488	-0.0004
514	704	1965	4117	6914	489	-0.0004
515	600	1628	3332	5950	490	-0.0003
516	537	1122	2746	4986	491	-0.0003
517	419	1029	2257	4194	492	-0.0004
518	302	880	1899	3307	493	-0.0004
519	286	739	1635	3115	494	-0.0004
520	228	683	1431	2531	495	-0.0004
521	236	616	1284	2371	496	-0.0004
522	225	507	1107	2045	497	-0.0003
523	191	444	912	1646	498	-0.0004
524	165	366	754	1493	499	-0.0004
525	159	343	586	1217	500	-0.0004
526	98	276	534	982	501	-0.0004
527	112	254	504	877	502	-0.0004
528	79	254	364	751	503	-0.0004
529	69	192	287	610	504	-0.0004
530	70	142	269	492	505	-0.0004
531	69	131	234	401	506	-0.0004
532	17	79	224	307	507	-0.0004
533	30	69	169	296	508	-0.0004
534	22	46	113	233	509	-0.0004
535	27	78	101	205	510	-0.0004
536	9	26	100	149	511	-0.0004
537	20	34	76	114	512	-0.0004
538	35	32	61	116	513	-0.0004
539	41	82	164	200	514	-0.0004
540	51	98	133	261	515	-0.0004
541	54	77	135	187	516	-0.0004
542	35	69	122	197	517	-0.0004
543	21	46	128	154	518	-0.0004
544	36	44	77	103	519	-0.0004
545	21	53	50	112	520	-0.0004
546	35	46	86	117	521	-0.0004
547	25	71	71	118	522	-0.0004
548	19	58	86	91	523	-0.0004
549	30	50	67	102	524	-0.0004
550	18	41	59	111	525	-0.0003
551	26	81	88	141	526	-0.0003
552	23	66	74	125	527	-0.0003
553	20	42	39	81	528	-0.0004
554	11	27	43	90	529	-0.0004
555	5	16	31	72	530	-0.0004
556	17	39	15	56	531	-0.0003
557	12	19	8	31	532	-0.0003
558	0	33	21	10	533	-0.0003
559	4	18	-8	13	534	-0.0003
560	-6	21	3	-6	535	-0.0003
561	4	16	25	-16	536	-0.0003
562	7	5	5	-24	537	-0.0003
563	2	5	15	-57	538	-0.0003
564	-2	-2	1	-36	539	-0.0003
565	7	2	8	-10	540	-0.0003
566	-10	4	0	-24	541	-0.0003
567	-3	10	-13	-16	542	-0.0003
568	-4	-5	-15	-40	543	-0.0002
569	-5	-11	-19	-25	544	-0.0003
570	9	0	-24	-33	545	-0.0003
571	1	-4	-7	-32	546	-0.0003
572	-9	11	-16	-37	547	-0.0002
573	-12	18	3	-64	548	-0.0003
574	-3	-1	-12	-43	549	-0.0003
575	-9	-4	-4	-53	550	-0.0003
576	-11	10	-10	-33	551	-0.0003
577	5	6	-4	-34	552	-0.0003
578	5	2	-12	-56	553	-0.0003
579	-5	8	-22	-18	554	-0.0002
580	-6	-4	-18	-36	555	-0.0002
581	-5	21	-7	-18	556	-0.0003
582	0	-8	-3	-22	557	-0.0002
583	-11	1	2	-21	558	-0.0003
584	6	13	-18	-39	559	-0.0003
585	6	-12	-2	-42	560	-0.0003
586	-1	-22	7	-43	561	-0.0002
587	-3	10	-5	-34	562	-0.0002
588	-8	23	5	-27	563	-0.0003
589	1	-13	-6	-18	564	-0.0003
590	0	16	16	-47	565	-0.0003
591	1	19	11	-60	566	-0.0003
592	5	-6	1	-36	567	-0.0003
593	9	3	-2	-37	568	-0.0003
594	-3	17	-25	-29	569	-0.0002
595	-6	-12	-14	-32	570	-0.0002
596	-7	10	13	-44	571	-0.0002
597	-11	-3	-19	-24	572	-0.0001
598	-9	-7	-8	-20	573	-0.0002
599	-6	-3	-11	-53	574	-0.0002
600	12	1	-6	-20	575	-0.0002
601	-16	1	-20	-39	576	-0.0002
602	-7	-5	-6	-43	577	-0.0002
603	-11	0	-11	-40	578	-0.0002
604	4	0	-5	-36	579	-0.0002
605	-12	1	-12	-32	580	-0.0002
606	4	5	0	-47	581	-0.0002
607	14	6	21	-19	582	-0.0002
608	5	13	1	-32	583	-0.0002
609	5	15	-9	-50	584	-0.0002
610	6	8	-3	-28	585	-0.0002
611	6	-9	1	-17	586	-0.0001
612	2	9	-9	8	587	-0.0001
613	-8	-2	20	-28	588	-0.0001
614	14	5	-6	-8	589	-0.0001
615	7	14	13	-17	590	-0.0002
616	-1	17	21	-12	591	-0.0001
617	10	9	37	12	592	-0.0001
618	22	12	22	13	593	-0.0001
619	19	15	10	22	594	0.0002
620	24	33	41	19	595	0.0002
621	35	23	31	40	596	0.0002
622	11	13	32	30	597	0.0002
623	20	33	26	54	598	0.0002
624	7	45	24	33	599	0.0002
625	30	20	54	60	600	0.0002
626	23	38	40	39
627	27	35	67	86
628	18	58	103	97
629	42	53	95	152
630	40	93	137	180
631	34	109	146	271
632	76	144	209	382
633	94	177	353	519
634	137	239	411	732
635	176	378	628	931
636	234	482	784	1261
637	323	724	1009	1783
638	446	883	1534	2570
639	666	1433	2244	3807
640	969	1921	3169	5299
641	1251	2558	4102	7073
642	1666	3472	5614	9487
643	2240	4312	7032	12155
644	2424	5117	8475	14954
645	2907	5876	10261	17773
646	3251	6567	11163	19603
647	2900	6291	10239	18859
648	2309	5205	8503	15940
649	2076	4321	7262	14265
650	1839	3934	6624	12496
651	1543	3211	5576	10649
652	1220	2768	4631	8974
653	1079	2388	3931	7496
654	900	2059	3324	7013
655	799	1785	3065	6341
656	744	1586	2673	5867
657	639	1393	2402	5165
658	588	1202	2147	4829
659	524	1198	2216	4434
660	491	1190	2141	4937
661	540	1194	2208	4711
662	512	1148	2013	4572
663	372	1023	1894	4047
664	310	765	1501	3165
665	285	644	1138	2586
666	221	470	952	1972
667	162	364	751	1538
668	140	357	539	1188
669	126	257	457	964
670	116	220	398	762
671	92	236	362	707
672	96	159	344	610
673	100	171	270	515
674	78	157	268	546
675	75	135	224	457
676	85	139	220	442
677	71	141	246	443
678	56	136	255	405
679	67	166	260	404
680	73	144	235	416
681	113	175	274	518
682	147	247	360	579
683	175	274	451	765
684	222	374	579	1010
685	329	498	776	1396
686	409	658	1091	1903
687	546	920	1488	2455
688	644	1086	1643	2886
689	725	1190	1813	3218
690	753	1317	2040	3110
691	743	1341	2199	3347
692	840	1400	2357	3600
693	1040	1637	2806	4295
694	1235	2066	3309	5194
695	1336	2196	3467	5498
696	1379	2271	3622	5867
697	1368	2261	3485	5495
698	1359	2184	3430	5383
699	1361	2064	3190	5101
700	1215	1840	3077	4781

## Sheet: Figure 3
Figure 3c				Figure 3d
wavenumber/cm-1	on particle/absorbance	off particle/absorbance			lineA		lineB
1000.78	274.88	333.807		position/μm	conversion/%	position/μm	conversion/%
1002.71	274.424	305.683		0	71.5663	0	77.2289
1004.64	285.49	284.143		0.8	69.759	1.6	73.6145
1006.57	284.416	240.527		1.6	69.1566	2.4	72.5301
1008.5	284.633	220.664		2.4	70.6024	3.2	72.4096
1010.43	301.963	254.747		3.2	62.7711	4	69.759
1012.36	302.361	311.955		4	56.9879	4.8	69.759
1014.28	287.534	331.823		4.8	55.7831	5.6	71.2048
1016.21	238.959	317.999		5.6	59.0361	6.4	72.5301
1018.14	200.218	286.886		6.4	51.2048	7.2	71.0843
1020.07	168.978	226.584		7.2	52.0482	8	68.3132
1022	154.055	158.858		8	50.241	8.8	63.8554
1023.93	179.961	164.179		8.8	47.8313	9.6	60.6024
1025.86	231.633	206.085		9.6	43.3735	10.4	62.8916
1027.78	267.651	255.392		10.4	41.0843	11.2	63.7349
1029.71	288.3	292.263		11.2	40.9639	12	65.1807
1031.64	319.373	304.565		12	40.4819	12.8	65.7831
1033.57	339.169	296.654		12.8	37.8313	13.6	57.2289
1035.5	369.123	316.915		13.6	42.1687	14.4	56.506
1037.43	379.363	335.757		14.4	36.747	15.2	59.2771
1039.35	363.178	334.463		15.2	38.4337	16	59.3976
1041.28	315.93	365.934		17.6	35.9036	16.8	62.8916
1043.21	295.149	397.99		18.4	37.4699	17.6	59.3976
1045.14	250.43	376.329		20	35.4217	18.4	61.5663
1047.07	199.586	326.286		20.8	36.3855	19.2	60.241
1049	159.039	300.861		21.6	33.3735	20	60.4819
1050.92	163.893	282.133		22.4	38.6747	20.8	63.494
1052.85	154.137	272.474		24.8	35.0602	21.6	62.2892
1054.78	134.042	267.549		25.6	39.0361	22.4	63.1325
1056.71	138.276	249.535		26.4	33.8554	23.2	63.7349
1058.64	187.212	206.268		28	33.494	24	65.1807
1060.57	210.931	175.374		29.6	38.0723	24.8	60.9639
1062.5	183.273	138.208		30.4	37.1084	25.6	59.759
1064.42	163.348	93.8969				26.4	59.6386
1066.35	131.415	74.0994				27.2	55.7831
1068.28	76.725	102.272				28	63.7349
1070.21	41.8456	114.556				29.6	62.5301
1072.14	39.7042	125.783				30.4	65.5422
1074.07	60.7615	127.422				31.2	61.3253
1075.99	56.9602	183.926				32	65.7831
1077.92	72.0007	202.843				32.8	57.7108
1079.85	92.5542	190.654				34.4	62.7711
1081.78	125.818	171.137				35.2	65.7831
1083.71	161.214	200.507				36	59.5181
1085.64	196.521	207.818				36.8	66.0241
1087.57	186.627	219.792				37.6	60.4819
1089.49	190.494	220.631				38.4	58.5542
1091.42	201.313	203.134				39.2	63.253
1093.35	190.368	179.888				40	63.8554
1095.28	198.988	178.143				41.6	69.1566
1097.21	262.863	238.726				42.4	65.0602
1099.14	363.87	344.904				43.2	65.9036
1101.07	494.267	470.859				44	66.0241
1102.99	666.968	640.758				44.8	64.5783
1104.92	948.384	852.417				45.6	60.9639
1106.85	1251.3	1103.48				46.4	68.0723
1108.78	1583.11	1396.88				47.2	70.6024
1110.71	1854.2	1655.25				48	71.9277
1112.64	2022.76	1806.47				48.8	73.1325
1114.57	2021.87	1798.54				49.6	70.8434
1116.49	1912.35	1622.11				50.4	70.7229
1118.42	1661.17	1367.41				51.2	75.0602
1120.35	1393.29	1121.34				52	74.0964
1122.28	1175.3	923.382
1124.21	994.431	793.209
1126.13	841.765	732.131
1128.06	723.349	693.585
1129.99	629.063	680.567
1131.92	569.465	646.898
1133.85	543.225	589.59
1135.78	489.818	570.58
1137.71	509.233	521.21
1139.63	589.273	467.96
1141.56	623.139	439.244
1143.49	607.172	455.005
1145.42	625.147	458.812
1147.35	577.705	470.37
1149.28	460.664	447.724
1151.21	371.844	415.86
1153.13	320.657	347.693
1155.06	260.984	230.037
1156.99	213.809	113.268
1158.92	212.302	41.1876
1160.85	206.701	-4.07477
1162.78	167.044	-29.1981
1164.7	140.032	-16.456
1166.63	129.48	32.9284
1168.56	82.6127	74.7416
1170.49	61.4508	93.1169
1172.42	112.46	111.456
1174.35	196.6	176.773
1176.28	308.534	257.351
1178.2	482.464	358.002
1180.13	699.776	518.339
1182.06	894.27	725.705
1183.99	1016.49	868.701
1185.92	1073.48	936.951
1187.85	1046.47	938.554
1189.78	874.355	827.229
1191.7	677.173	631.975
1193.63	527.657	441.559
1195.56	373.003	302.666
1197.49	243.516	202.271
1199.42	216.719	152.144
1201.35	207.61	139.601
1203.27	187.349	119.237
1205.2	196.66	115.779
1207.13	268.131	118.53
1209.06	336.426	115.283
1210.99	395.365	119.05
1212.92	502.491	196.731
1214.85	624.146	303.033
1216.77	677.218	423.611
1218.7	727.961	549.59
1220.63	840.883	675.424
1222.56	941.181	764.31
1224.49	1014.73	812.16
1226.42	1108.76	896.604
1228.34	1224.69	967.646
1230.27	1262.19	1019.07
1232.2	1232.3	1038.16
1234.13	1181.03	1026.54
1236.06	1114.77	954.196
1237.99	1014.85	895.04
1239.91	931.473	849.253
1241.84	910.391	843.216
1243.77	902.687	838.617
1245.7	906.921	820.894
1247.63	930.935	821.863
1249.56	955.894	822.881
1251.49	943.425	765.611
1253.41	923.041	694.129
1255.34	868.805	630.191
1257.27	770.152	522.483
1259.2	676.15	444.638
1261.13	551.242	356.252
1263.06	504.886	323.794
1264.98	502.015	306.154
1266.91	523.776	325.458
1268.84	552.675	366.438
1270.77	678.344	503.872
1272.7	802.56	627.216
1274.63	927.672	737.311
1276.56	1068.23	808.331
1278.48	1197	810.331
1280.41	1248.12	814.215
1282.34	1261.35	863.226
1284.27	1282.19	910.001
1286.2	1322.82	980.194
1288.13	1365.24	1060.92
1290.06	1376.64	1155.5
1291.98	1342.76	1229.85
1293.91	1334.17	1212.22
1295.84	1250.72	1232.51
1297.77	1153.34	1225.23
1299.7	1175.88	1118.4
1301.63	1190.93	957
1303.55	1100.97	897.733
1305.48	1032.11	816.933
1307.41	972.028	761.97
1309.34	830.197	707.174
1311.27	695.444	634.451
1313.2	599.016	550.021
1315.12	499.165	446.024
1317.05	384.574	308.06
1318.98	280.212	218.956
1320.91	188.394	170.153
1322.84	98.5428	145.649
1324.77	59.4378	139.204
1326.7	51.2103	151.347
1328.62	58.0351	112.363
1330.55	73.6476	51.6844
1332.48	72.1193	-9.39525
1334.41	46.7146	-53.3355
1336.34	33.822	-68.6055
1338.27	25.8837	-56.7591
1340.19	20.0842	-41.6451
1342.12	23.2332	-55.4494
1344.05	22.0904	-83.2495
1345.98	39.2055	-100.213
1347.91	36.5038	-97.6522
1349.84	12.0464	-87.6107
1351.77	34.5759	-68.8818
1353.69	66.3534	-36.3304
1355.62	53.7701	9.2489
1357.55	38.974	0
1359.48	55.37	8.63706
1361.41	58.9821	21.6225
1363.34	42.9179	15.4273
1365.27	19.0927	-17.6871
1367.19	24.4049	9.92289
1369.12	53.4759	56.9968
1371.05	81.2144	114.845
1372.98	109.297	164.341
1374.91	157.509	242.876
1376.84	207.921	284.811
1378.77	231.625	303.51
1380.69	228.007	308.336
1382.62	207.578	294.891
1384.55	206.686	269.258
1386.48	196.747	253.042
1388.41	168.83	259.581
1390.34	171.906	293.641
1392.26	226.609	348.188
1394.19	247.747	414.631
1396.12	259.356	514.945
1398.05	321.038	589.382
1399.98	396.096	641.462
1401.91	428.69	649.305
1403.84	441.901	658.854
1405.76	496.624	656.509
1407.69	505.947	599.69
1409.62	489.451	521.015
1411.55	474.488	497.562
1413.48	453.142	442.799
1415.41	381.448	374.984
1417.33	313.45	357.666
1419.26	268.455	321.141
1421.19	264.146	289.859
1423.12	283.559	270.713
1425.05	343.908	254.863
1426.98	439.618	247.293
1428.9	486.179	292.912
1430.83	522.782	363.09
1432.76	627.66	475.565
1434.69	719.791	602.833
1436.62	788.964	705.023
1438.55	935.323	786.56
1440.48	1074.18	826.919
1442.4	1182.69	880.337
1444.33	1311.78	883.859
1446.26	1382.61	973.823
1448.19	1378.51	1071.11
1450.12	1404.47	1165.99
1452.05	1416.94	1157.85
1453.97	1386.06	1174.54
1455.9	1414.98	1152.72
1457.83	1468.11	1156.93
1459.76	1461.05	1181.74
1461.69	1435.93	1231.85
1463.62	1444.3	1197.61
1465.55	1400.48	1189.29
1467.47	1374.48	1158.37
1469.4	1414.97	1138.46
1471.33	1368.22	1112.66
1473.26	1284.13	1165.62
1475.19	1227.73	1118.64
1477.12	1099.67	1004.72
1479.05	914.348	862.688
1480.97	824.894	745.955
1482.9	723.666	596.109
1484.83	616.375	448.029
1486.76	549.392	370.793
1488.69	477.327	289.932
1490.62	418.637	213.447
1492.54	350.709	171.131
1494.47	278.505	164.183
1496.4	255.065	130.069
1498.33	226.242	101.241
1500.26	164.083	56.6174
1502.19	125.429	45.1366
1504.12	119.348	41.0476
1506.04	91.9539	40.037
1507.97	94.7584	41.0455
1509.9	107.656	55.8462
1511.83	116.808	40.4997
1513.76	112.323	16.1162
1515.69	93.4046	16.9175
1517.61	72.2458	11.121
1519.54	52.7696	16.5577
1521.47	29.3838	36.1632
1523.4	22.0114	54.2812
1525.33	27.4799	50.8434
1527.26	17.5727	35.0808
1529.18	19.4216	7.03339
1531.11	54.2999	-12.3011
1533.04	66.8161	-33.9942
1534.97	47.5768	-41.2665
1536.9	41.7524	-24.4034
1538.83	49.0546	-27.7189
1540.76	51.1637	-44.2382
1542.68	58.0493	-33.219
1544.61	69.6897	-19.6512
1546.54	77.7102	-16.3448
1548.47	67.975	16.05
1550.4	47.463	31.2897
1552.33	41.9629	31.9325
1554.26	53.5884	40.8648
1556.18	65.1818	42.7982
1558.11	65.8218	28.2059
1560.04	65.7637	46.5793
1561.97	75.2779	45.9234
1563.9	83.4988	40.6015
1565.83	103.774	84.4258
1567.75	126.6	116.406
1569.68	155.685	127.718
1571.61	191.305	167.487
1573.54	233.489	195.234
1575.47	277.005	223.876
1577.4	327.427	315.361
1579.33	401.949	396.218
1581.25	455.767	420.686
1583.18	477.975	448.961
1585.11	479.775	452.957
1587.04	465.647	388.017
1588.97	411.434	314.226
1590.9	379.504	291.328
1592.82	427.231	306.542
1594.75	494.398	382.427
1596.68	621.07	517.379
1598.61	841.178	702.923
1600.54	1128.27	933.77
1602.47	1461.63	1217.1
1604.39	1833.59	1547.97
1606.32	2144.03	1852.79
1608.25	2368.84	2048.52
1610.18	2423.45	2102.07
1612.11	2259	2005.43
1614.04	1966.65	1736.39
1615.97	1615.79	1404.08
1617.89	1270.3	1104.35
1619.82	1005.29	857.331
1621.75	795.401	675.177
1623.68	648.138	585.776
1625.61	594.053	575.166
1627.54	544.78	605.263
1629.46	508.76	707.1
1631.39	561.813	920.32
1633.32	658.837	1124.4
1635.25	717.667	1259.7
1637.18	745.126	1359.36
1639.11	725.491	1397.67
1641.04	633.879	1248.59
1642.96	503.057	970.902
1644.89	402.89	700.682
1646.82	317.992	488.6
1648.75	248.6	335.186
1650.68	207.302	238.552
1652.61	186.069	215.369
1654.54	161.081	216.407
1656.46	141.735	204.378
1658.39	139.081	166.739
1660.32	144.1	147.432
1662.25	160.972	137.7
1664.18	188.091	135.826
1666.11	188.284	138.113
1668.04	182.619	132.456
1669.96	173.005	123.166
1671.89	145.804	120.259
1673.82	120.018	109.277
1675.75	115.645	92.738
1677.68	118.383	81.3963
1679.61	153.095	86.2857
1681.53	179.191	91.4616
1683.46	171.468	93.3812
1685.39	165.613	98.0839
1687.32	144.65	99.1885
1689.25	111.926	101.899
1691.18	92.4224	88.3661
1693.11	75.5505	89.1999
1695.03	86.0163	71.8775
1696.96	112.437	83.8931
1698.89	148.208	98.9917
1700.82	175.23	139.469
1702.75	220.159	182.029
1704.68	269.211	263.122
1706.6	337.306	355.455
1708.53	396.262	469.535
1710.46	461.697	599.666
1712.39	521.197	742.293
1714.32	554.85	877.35
1716.25	579.184	948.292
1718.17	603.047	967.412
1720.1	616.827	954.092
1722.03	609.111	868.209
1723.96	582.728	754.412
1725.89	513.222	653.015
1727.82	441.645	526.348
1729.75	372.014	385.243
1731.67	315.67	280.581
1733.6	282.625	193.827
1735.53	284.719	121.742
1737.46	266.208	93.5223
1739.39	238.659	104.335
1741.32	221.114	122.754
1743.24	194.398	112.434
1745.17	150.154	90.5127
1747.1	119.235	69.9983
1749.03	109.238	39.9053
1750.96	93.8865	12.2751
1752.89	83.5486	0.91308
1754.82	70.8846	13.4439
1756.74	103.882	13.5811
1758.67	111.071	5.85314
1760.6	102.903	8.89222
1762.53	88.0827	28.0833
1764.46	100.753	27.7795
1766.39	72.3259	29.9929
1768.32	54.3048	40.2742
1770.24	60.0715	41.5
1772.17	74.5696	40.5997
1774.1	80.9598	42.7068
1776.03	85.0584	40.8885
1777.96	98.1951	29.9283
1779.89	103.717	21.3279
1781.81	107.517	11.7668
1783.74	113.381	-1.08356
1785.67	111.769	-18.9516
1787.6	118.083	-29.7817
1789.53	113.847	-21.8492
1791.46	110.055	-21.8858
1793.38	108.511	-29.2967
1795.31	102.036	-25.5664
1797.24	89.088	-12.7815
1799.17	105.915	-4.26758
1801.1	102.838	-8.17951
1803.03	86.9838	25.0234
1804.96	98.4545	32.4335
1806.88	110.59	33.7474
1808.81	96.2952	7.75741
1810.74	93.8605	3.67569
1812.67	103.27	-26.2349
1814.6	93.2474	-25.319
1816.53	78.345	-25.2628
1818.45	77.6101	-5.48288
1820.38	82.4996	11.1343
1822.31	80.7386	18.985
1824.24	82.7768	29.9902
1826.17	87.0386	44.9067
1828.1	86.2789	26.5851
1830.03	80.5179	10.2724
1831.95	84.0815	15.7673
1833.88	93.6836	-2.3716
1835.81	102.82	-14.2085
1837.74	109.529	-21.5494
1839.67	110.913	0.77721
1841.6	105.106	-8.9828
1843.53	92.3934	-11.9711
1845.45	84.3053	-27.6019
1847.38	83.8625	-14.2995
1849.31	93.9056	-21.8922
1851.24	100.787	-12.8887
1853.17	101.167	-8.46003
1855.1	106.306	8.87683
1857.02	121.155	13.0531
1858.95	121.929	-5.05543
1860.88	122.384	-9.15506
1862.81	124.959	5.83632
1864.74	118.876	0
1866.67	104.088	0.13511
1868.6	100.89	17.6079
1870.52	99.0867	22.8971
1872.45	103.681	8.64902
1874.38	109.882	-7.5348
1876.31	110.937	-19.6244
1878.24	112.39	-25.166
1880.17	110.324	-16.6716
1882.09	100.328	2.61869
1884.02	98.924	31.7875
1885.95	106.486	42.2585
1887.88	119.671	41.8915
1889.81	122.154	24.2679
1891.74	130.916	6.42764
1893.66	122.905	1.13498
1895.59	102.873	5.58828
1897.52	92.9441	-2.58901
1899.45	102.941	5.28439
1901.38	104.232	13.8293
1903.31	103.521	-5.95369
1905.24	105.296	-10.9348
1907.16	95.7297	5.41529
1909.09	76.0807	2.6196
1911.02	70.0104	-1.41733
1912.95	76.2179	-5.88974
1914.88	74.9839	-10.7996
1916.81	70.0483	-19.5523
1918.73	81.27	-25.2028
1920.66	98.7625	-22.9202
1922.59	106.393	0.3487
1924.52	113.579	12.3447
1926.45	128.629	11.0645
1928.38	138.509	6.97334
1930.31	131.494	-3.50104
1932.23	118.447	-4.8785
1934.16	109.917	4.91583
1936.09	102.392	2.66187
1938.02	91.6324	5.02937
1939.95	88.4042	21.6151
1941.88	87.4824	29.4975
1943.81	93.1401	4.55366
1945.73	92.7274	17.2699
1947.66	90.3915	36.5913
1949.59	93.9956	25.5356
1951.52	108.907	29.7326
1953.45	112.763	56.8816
1955.38	120.85	53.9191
1957.31	139.483	50.1756
1959.23	142.244	49.242
1961.16	140.305	28.1667
1963.09	147.038	17.6863
1965.02	134.852	22.2693
1966.95	112.624	26.2754
1968.88	102.025	33.4681
1970.8	103.38	50.2635
1972.73	99.3234	55.9499
1974.66	114.016	42.3322
1976.59	124.148	13.385
1978.52	122.126	1.8238
1980.45	110.928	-5.97832
1982.38	108.564	-6.15606
1984.3	101.867	6.01929
1986.23	101.448	30.4487
1988.16	111.074	51.5295
1990.09	117.748	42.8874
1992.02	125.889	17.2474
1993.95	134.391	2.04695
1995.87	148.712	-6.82105
1997.8	173.72	-23.1584
1999.73	180.927	-30.6823
2001.66	171.399	-13.7737
2003.59	168.623	4.67477
2005.52	158.022	6.94343
2007.44	125.035	1.31081
2009.37	110.514	2.41667
2011.3	112.347	0.76445
2013.23	103.714	-2.14942
2015.16	95.8753	2.22619
2017.09	102.937	8.50984
2019.02	101.898	25.0172
2020.94	95.3162	27.5249
2022.87	88.8679	10.4848
2024.8	94.2478	1.03462
2026.73	95.2131	9.02447
2028.66	109.774	-0.92215
2030.59	110.655	-5.83572
2032.52	115.516	3.47059
2034.44	115.058	-0.33995
2036.37	112.109	-10.0783
2038.3	104.712	3.85128
2040.23	110.618	14.0779
2042.16	128.065	18.8594
2044.09	129.715	28.4253
2046.01	140.876	35.0863
2047.94	142.973	16.3365
2049.87	150.598	15.4775
2051.8	145.631	8.11858
2053.73	149.501	9.20873
2055.66	135.361	9.22549
2057.59	132.074	16.5507
2059.51	134.085	11.5115
2061.44	133.342	12.1772
2063.37	123.669	2.32366
2065.3	125.065	-5.27262
2067.23	133.268	-2.9527
2069.16	135.061	-3.95952
2071.08	136.835	5.41934
2073.01	150.021	18.1791
2074.94	161.261	21.4917
2076.87	153.618	7.94995
2078.8	140.33	-1.45429
2080.73	138.761	-13.405
2082.66	131.259	-19.1737
2084.58	120.272	-5.7724
2086.51	122.691	13.6031
2088.44	127.915	14.819
2090.37	124.564	12.028
2092.3	115.544	7.93108
2094.23	112.708	0.93116
2096.15	113.092	-4.62389
2098.08	108.766	12.0655
2100.01	100.231	21.2525
2101.94	102.589	20.0986
2103.87	110.296	25.7736
2105.8	116.993	21.6595
2107.72	125.857	1.81323
2109.65	126.633	-3.33149
2111.58	124.603	5.46526
2113.51	131.501	-3.05648
2115.44	135.313	0
2117.37	131.934	22.036
2119.3	135.665	29.1194
2121.22	134.074	23.9525
2123.15	120.626	38.2056
2125.08	107.935	42.1749
2127.01	104.917	38.1091
2128.94	114.746	41.6504
2130.87	129.616	36.0543
2132.8	132.847	19.1729
2134.72	132.902	16.6873
2136.65	130.215	15.446
2138.58	116.169	8.80559
2140.51	107.981	17.4228
2142.44	110.226	25.7955
2144.37	114.407	17.6274
2146.29	134.901	7.07933
2148.22	154.31	19.0847
2150.15	162.716	13.7219
2152.08	169.485	2.46373
2154.01	165.755	20.4374
2155.94	156.847	35.3619
2157.86	144.766	6.97187
2159.79	138.89	-8.92027
2161.72	138.027	-10.7639
2163.65	142.752	-17.4091
2165.58	133.437	-30.1394
2167.51	135.754	-29.0953
2169.44	141.721	-15.0417
2171.36	141.981	-14.0976
2173.29	156.902	-24.0027
2175.22	166.07	-14.3039
2177.15	158.739	-6.89809
2179.08	149.513	-3.12759
2181.01	133.087	-6.02214
2182.93	104.105	-2.82694
2184.86	84.3379	-6.84169
2186.79	87.3129	-7.4997
2188.72	94.0642	-14.0121
2190.65	107.676	-1.13165
2192.58	118.101	4.66151
2194.51	117.693	5.7245
2196.43	108.471	34.8477
2198.36	113.331	60.2454
2200.29	118.473	57.0396
2202.22	122.71	47.6499
2204.15	135.38	56.3011
2206.08	144.003	40.1249
2208.01	142.493	13.5716
2209.93	130.208	14.5302
2211.86	127.707	34.4204
2213.79	128.666	41.2146
2215.72	121.34	45.5859
2217.65	104.054	47.5113
2219.58	102.392	36.1663
2221.51	95.611	18.6993
2223.43	90.4097	-6.50597
2225.36	91.8719	-8.09441
2227.29	91.485	-9.92372
2229.22	100.934	-9.36567
2231.15	112.159	8.06073
2233.07	113.429	14.9847
2235	122.934	6.75398
2236.93	140.749	23.1856
2238.86	140.242	29.954
2240.79	130.466	9.31632
2242.72	130.897	14.4519
2244.65	136.432	24.232
2246.57	138.893	28.042
2248.5	138.765	43.9
2250.43	139.761	53.0556
2252.36	140.106	51.5988
2254.29	134.087	32.0613
2256.22	114.295	25.6018
2258.15	105.834	19.7662
2260.07	99.7746	20.7089
2262	87.6787	21.567
2263.93	76.4977	41.2749
2265.86	85.0188	47.5053
2267.79	87.7765	49.9746
2269.72	87.3761	43.883
2271.64	96.5374	26.708
2273.57	99.5786	8.068
2275.5	93.9358	-7.59385
2277.43	98.1689	-25.443
2279.36	99.8191	-37.8829
2281.29	100.363	-25.3608
2283.22	105.357	-1.74075
2285.14	111.774	17.9335
2287.07	107.57	21.7652
2289	108.269	28.9305
2290.93	101.286	26.7144
2292.86	98.6287	15.0003
2294.79	106.141	4.46244
2296.72	104.862	9.08489
2298.64	94.945	2.01099
2300.57	92.4748	-11.302
2302.5	86.3978	-14.835
2304.43	69.6679	-12.4094
2306.36	62.1397	-28.2601
2308.29	79.5193	-16.9873
2310.21	97.246	3.01173
2312.14	96.5906	-5.98892
2314.07	89.834	-30.2061
2316	90.4514	-32.1116
2317.93	81.3782	-42.066
2319.86	74.8214	-66.7297
2321.78	79.5717	-82.1731
2323.71	78.1014	-78.3684
2325.64	79.2266	-71.1992
2327.57	76.0177	-67.3365
2329.5	63.0187	-57.154
2331.43	44.7753	-38.4481
2333.36	48.2884	-31.1118
2335.28	53.5292	-12.5467
2337.21	62.6208	5.36757
2339.14	68.9996	17.3739
2341.07	86.9504	30.075
2343	104.811	40.0588
2344.93	104.075	24.9556
2346.86	89.2181	16.1441
2348.78	86.3327	25.2567
2350.71	87.1095	9.94081
2352.64	99.5992	-7.112
2354.57	100.603	5.01126
2356.5	121.28	11.9505
2358.43	118.178	-2.6259
2360.35	134.103	2.7297
2362.28	123.726	13.1051
2364.21	128.533	-0.08895
2366.14	127.728	0
2368.07	141.068	18.1902
2370	138.237	14.9898
2371.93	125.299	14.6383
2373.85	104.682	16.1076
2375.78	90.6258	9.86109
2377.71	77.8298	-17.3266
2379.64	69.7899	-25.7505
2381.57	62.0964	-19.8039
2383.5	81.98	-17.7596
2385.42	88.8384	-33.2815
2387.35	95.6043	-30.1697
2389.28	88.8483	-15.7439
2391.21	97.3538	-20.7159
2393.14	78.765	-24.4281
2395.07	65.1973	-17.8387
2396.99	62.5331	-10.7872
2398.92	58.8451	-16.6255
2400.85	56.1388	-24.6216
2402.78	62.9484	-15.1578
2404.71	64.5847	-6.02305
2406.64	72.2555	4.25359
2408.57	85.0678	13.9085
2410.49	81.3402	30.0497
2412.42	83.481	39.5586
2414.35	100.595	39.5206
2416.28	95.7639	32.921
2418.21	79.3941	35.5589
2420.14	64.3892	20.3103
2422.07	59.8469	3.42409
2423.99	66.2473	25.0474
2425.92	60.9968	32.9699
2427.85	61.0599	24.0783
2429.78	63.7144	36.6108
2431.71	60.5513	58.9937
2433.64	35.8428	30.8281
2435.56	50.7633	18.5602
2437.49	83.2178	29.4155
2439.42	112.423	38.0099
2441.35	122.318	40.3
2443.28	132.085	54.6394
2445.21	111.522	45.1216
2447.14	97.3534	34.2722
2449.06	104.847	32.6799
2450.99	104.042	24.2748
2452.92	106.213	31.3585
2454.85	109.696	46.069
2456.78	85.8016	58.8807
2458.71	70.9062	69.1466
2460.64	66.2003	64.7796
2462.56	51.4584	49.5426
2464.49	51.1112	40.692
2466.42	52.438	30.5836
2468.35	42.9439	10.8521
2470.28	41.7549	5.78037
2472.2	59.5195	20.5003
2474.13	64.8184	23.9263
2476.06	82.253	38.1692
2477.99	88.891	38.1092
2479.92	83.8179	43.7691
2481.85	77.1901	49.3182
2483.78	79.5396	56.63
2485.7	60.3084	35.1798
2487.63	45.5458	38.3104
2489.56	51.7459	44.7222
2491.49	50.9776	39.5146
2493.42	63.5932	51.4564
2495.35	83.4962	76.4362
2497.28	93.2542	78.7901
2499.2	81.4083	73.5372
2501.13	101.481	75.7872
2503.06	85.0393	78.8499
2504.99	77.9925	74.1954
2506.92	83.3832	88.4218
2508.85	107.777	94.8873
2510.78	95.4204	85.1057
2512.7	93.4712	92.2668
2514.63	83.4923	117.984
2516.56	68.474	135.715
2518.49	47.2737	141.529
2520.42	54.7327	131.467
2522.34	61.2981	107.696
2524.27	49.9608	85.2985
2526.2	51.8147	68.8665
2528.13	61.7878	83.7265
2530.06	56.7756	104.701
2531.99	65.8809	134.915
2533.92	106.048	153.362
2535.84	140.905	139.995
2537.77	152.556	107.08
2539.7	151.84	88.4333
2541.63	152.271	76.2111
2543.56	125.195	71.8276
2545.49	99.3858	101.904
2547.42	84.4182	119.798
2549.34	91.8652	129.153
2551.27	88.597	116.804
2553.2	102.484	107.216
2555.13	122.134	86.3304
2557.06	160.857	99.5983
2558.99	143.692	119.325
2560.91	118.675	136.1
2562.84	128.248	133.874
2564.77	117.732	142.691
2566.7	97.8915	122.029
2568.63	119.547	143.727
2570.56	159.098	147.091
2572.49	147.956	122.222
2574.41	149.555	103.23
2576.34	140.819	111.219
2578.27	127.218	74.9675
2580.2	133.973	58.3117
2582.13	148.551	89.3619
2584.06	145.846	110.236
2585.99	159.785	107.461
2587.91	151.419	97.0383
2589.84	113.287	71.2768
2591.77	93.1148	56.6352
2593.7	86.9528	7.64126
2595.63	54.3698	-14.8467
2597.56	63.7066	-18.9337
2599.48	96.4911	-2.05651
2601.41	92.1747	-8.65471
2603.34	87.9169	9.88834
2605.27	102.961	18.3406
2607.2	87.3554	36.8336
2609.13	51.3938	26.9458
2611.05	51.847	17.5082
2612.98	66.9562	-2.09127
2614.91	90.2866	7.96906
2616.84	119.791	0
2618.77	138.59	31.585
2620.7	141.773	48.0002
2622.63	130.529	59.739
2624.55	108.785	37.5587
2626.48	86.9813	13.5027
2628.41	63.7472	-18.6204
2630.34	41.7766	-19.9854
2632.27	38.6196	-8.24177
2634.2	49.2816	-14.6915
2636.12	70.1998	-19.6274
2638.05	83.8536	-8.9425
2639.98	97.428	-14.0016
2641.91	102.149	-12.3301
2643.84	79.042	2.01408
2645.77	54.1915	15.0811
2647.7	69.1576	22.256
2649.62	92.5055	44.5261
2651.55	107.679	56.8515
2653.48	129.466	63.9215
2655.41	132.311	71.5235
2657.34	130.17	61.6665
2659.27	138.277	58.6408
2661.2	127.185	52.4299
2663.12	111.889	57.8487
2665.05	118.82	67.1364
2666.98	108.206	101.873
2668.91	95.9549	88.7134
2670.84	92.3745	85.0217
2672.77	96.1463	91.1775
2674.69	96.0633	87.0881
2676.62	92.0142	56.9476
2678.55	105.728	66.0497
2680.48	154.715	84.7481
2682.41	180.347	123.628
2684.34	241.103	148.568
2686.26	319.021	174.573
2688.19	331.335	184.791
2690.12	347.575	198.419
2692.05	384.409	196.086
2693.98	364.619	207.332
2695.91	358.664	237.571
2697.84	380.289	281.988
2699.76	373.283	316.262
2701.69	386.935	310.381
2703.62	415.088	311.824
2705.55	433.136	304.576
2707.48	479.78	303.369
2709.41	525.461	284.045
2711.34	540.78	293.475
2713.26	572.134	312.946
2715.19	551.711	335.234
2717.12	532.486	312.897
2719.05	508.458	310.965
2720.98	474.654	310.14
2722.91	442.436	322.409
2724.83	450.944	344.214
2726.76	442.607	393.442
2728.69	454.064	450.145
2730.62	464.95	497.349
2732.55	443.734	507.356
2734.48	441.395	495.742
2736.41	454.769	468.119
2738.33	451.653	414.396
2740.26	454.436	376.113
2742.19	489.325	332.101
2744.12	530.005	291.495
2746.05	552.059	326.18
2747.98	562.148	394.571
2749.91	623.753	429.851
2751.83	707.224	502.642
2753.76	716.968	534.636
2755.69	690.745	515.071
2757.62	680.112	479.576
2759.55	684.297	465.527
2761.47	643.495	473.953
2763.4	658.523	494.496
2765.33	700.082	501.901
2767.26	742.446	544.551
2769.19	726.163	572.437
2771.12	697.971	542.178
2773.05	702.481	573.702
2774.97	716.696	664.359
2776.9	707.183	672.679
2778.83	693.953	661.024
2780.76	724.467	674.246
2782.69	738.613	678.639
2784.62	733.006	651.39
2786.55	752.209	689.18
2788.47	782.9	764.873
2790.4	786.599	840.804
2792.33	778.275	895.37
2794.26	802.881	922.351
2796.19	856.953	917.355
2798.12	893.536	936.142
2800.05	950.506	956.384
2801.97	1049.46	997.54
2803.9	1129.67	1054.23
2805.83	1155.28	1131.49
2807.76	1250.4	1179.18
2809.69	1319.43	1210.3
2811.61	1300.88	1220.23
2813.54	1319.9	1243.58
2815.47	1394.74	1247.66
2817.4	1425.84	1235.08
2819.33	1489.2	1285.99
2821.26	1658.12	1298.54
2823.19	1696.16	1296.95
2825.11	1698.95	1291.66
2827.04	1684.87	1360.24
2828.97	1661.9	1350.26
2830.9	1584.06	1350.82
2832.83	1651.97	1372.54
2834.76	1701.49	1422.41
2836.69	1752.46	1420.52
2838.61	1830.04	1459.15
2840.54	1853.84	1484.22
2842.47	1913.38	1568.8
2844.4	1963.66	1590.21
2846.33	2049.28	1820.91
2848.26	2116.67	1932.69
2850.18	2229.18	2147.65
2852.11	2322.88	2300.7
2854.04	2504.16	2511.83
2855.97	2727.09	2596.07
2857.9	2919.88	2803.63
2859.83	3155.34	2949.91
2861.76	3427.28	3113.63
2863.68	3684.6	3381.58
2865.61	3891.4	3553.34
2867.54	4159.6	3765.9
2869.47	4423.39	3923.69
2871.4	4566.69	4033.99
2873.33	4637.07	3939.65
2875.26	4743.85	4076.71
2877.18	4849.25	4105.72
2879.11	4819.66	4169.72
2881.04	4685.38	4218.36
2882.97	4604.78	4337.94
2884.9	4520.63	4244.18
2886.83	4389.81	4150.66
2888.75	4336.94	4160.01
2890.68	4386.52	4031.61
2892.61	4335.03	3971.74
2894.54	4272.22	3867.92
2896.47	4140.52	3886.01
2898.4	4076.19	3867.36
2900.32	4060.42	4004.19
2902.25	4138.54	4031.66
2904.18	4145.01	4137.84
2906.11	4280.51	4131.04
2908.04	4350.65	4094.33
2909.97	4454.64	4111.53
2911.9	4557.41	4205.4
2913.82	4583.87	4220.19
2915.75	4601.19	4348.45
2917.68	4609.55	4417.12
2919.61	4641.64	4486.14
2921.54	4653.81	4561.31
2923.47	4752.75	4683.56
2925.39	4844.37	4753.64
2927.32	4958.97	4878.5
2929.25	5027.47	4843.05
2931.18	5112.12	4761.83
2933.11	5138.17	4668.98
2935.04	5160.08	4554.25
2936.97	5143.82	4498.33
2938.89	5052.46	4445.67
2940.82	4850.82	4443.76
2942.75	4825.01	4432.46
2944.68	4724.16	4376.15
2946.61	4559.7	4220.5
2948.54	4493.7	4193.78
2950.47	4529.07	4220.3
2952.39	4420.04	4173.87
2954.32	4391.53	4103.78
2956.25	4345	4062.86
2958.18	4218.03	3917.28
2960.11	4051.87	3653.49
2962.04	3973.4	3562.08
2963.96	3781.27	3531.86
2965.89	3725.14	3374.36
2967.82	3646.7	3253.22
2969.75	3528.4	3184.26
2971.68	3336.08	3005
2973.61	3168.84	2797.73
2975.53	2968.67	2675.2
2977.46	2784.1	2558.99
2979.39	2602.61	2475.02
2981.32	2431.69	2317.84
2983.25	2273.93	2218.68
2985.18	2147.01	2146.48
2987.11	2025.92	2067.5
2989.03	1984.79	1914.14
2990.96	1935.08	1915.05
2992.89	1851.8	1869.9
2994.82	1741.21	1776.4
2996.75	1675.59	1733.87
2998.68	1620.13	1705.73
3000.61	1560.5	1552.74
3002.53	1552.81	1454.86
3004.46	1478.75	1321.06
3006.39	1367.31	1189.29
3008.32	1282.75	1080.72
3010.25	1239.21	1032.77
3012.18	1138.75	917.202
3014.1	1130.95	892.406
3016.03	1133.4	871.13
3017.96	1042.33	861.732
3019.89	938.769	839.624
3021.82	866.216	844.804
3023.75	855.122	849.604
3025.68	784.813	769.822
3027.6	744.74	705.319
3029.53	720.626	661.464
3031.46	753.516	599.102
3033.39	720.358	563.689
3035.32	753.165	614.646
3037.25	813.195	660.521
3039.18	854.426	721.865
3041.1	899.288	785.535
3043.03	948.685	960.318
3044.96	1039.51	1034.1
3046.89	1102.39	1062.17
3048.82	1176.89	1176.54
3050.74	1296.79	1333.38
3052.67	1408.26	1380.34
3054.6	1506.41	1489.46
3056.53	1693.05	1625.83
3058.46	1913.28	1685.65
3060.39	2086.35	1761.44
3062.32	2221.84	1866.14
3064.24	2374.66	2019.97
3066.17	2462.77	2171.77
3068.1	2493.04	2288.93
3070.03	2475.23	2301.28
3071.96	2421.88	2155.26
3073.89	2315.39	1941.38
3075.82	2130.9	1711.43
3077.74	1934.3	1469.99
3079.67	1686.39	1251.36
3081.6	1431.31	1088.84
3083.53	1199.28	971.031
3085.46	1007.1	849.192
3087.39	807.282	706.008
3089.32	691.222	576.082
3091.24	613.264	537.343
3093.17	491.215	493.441
3095.1	399.804	446.903
3097.03	397.195	471.244
3098.96	371.206	520.9
3100.89	365.54	523.763
3102.81	365.116	522.29
3104.74	369.719	558.035
3106.67	327.332	509.737
3108.6	279.784	491.073
3110.53	252.08	463.632
3112.46	255.442	421.52
3114.39	238.573	364.198
3116.31	212.199	360.033
3118.24	184.118	313.157
3120.17	168.495	267.705
3122.1	142.007	235.937
3124.03	109.854	199.98
3125.96	97.0039	173.761
3127.88	107.718	147.369
3129.81	94.2976	132.052
3131.74	89.2349	126.655
3133.67	105.534	120.499
3135.6	103.625	87.1433
3137.53	112.27	106.161
3139.45	118.689	131.255
3141.38	105.002	139.308
3143.31	107.26	159.431
3145.24	127.285	196.556
3147.17	121.518	178.653
3149.1	121.602	156.823
3151.03	133.02	162.185
3152.95	153.444	145.772
3154.88	156.139	125.057
3156.81	143.733	121.737
3158.74	129.568	120.625
3160.67	114.422	132.294
3162.6	79.5862	131.388
3164.53	47.5847	126.073
3166.45	47.3105	124.325
3168.38	57.3935	123.324
3170.31	59.27	103.823
3172.24	58.9501	103.297
3174.17	62.377	110.124
3176.1	57.6375	118.818
3178.02	46.3249	121.935
3179.95	51.2968	107.106
3181.88	55.5956	100.358
3183.81	48.1674	107.59
3185.74	46.2492	118.258
3187.67	52.7652	132.212
3189.59	46.2799	152.472
3191.52	36.1628	163.913
3193.45	65.6179	154.19
3195.38	90.2144	143.252
3197.31	83.0046	167.629
3199.24	98.9544	167.961
3201.17	128.748	189.893
3203.09	133.684	195.739
3205.02	125.245	183.717
3206.95	133.246	150.731
3208.88	120.343	157.031
3210.81	108.718	144.696
3212.74	111.721	152.285
3214.66	100.514	210.733
3216.59	114.883	245.035
3218.52	120.688	228.459
3220.45	102.827	208.598
3222.38	70.6033	201.892
3224.31	73.1207	149.552
3226.24	53.7998	108.256
3228.16	54.6511	118.104
3230.09	69.8763	111.78
3232.02	74.5387	105.154
3233.95	68.7635	125.571
3235.88	77.5324	143.071
3237.81	64.8451	131.675
3239.74	51.7523	119.471
3241.66	48.5702	114.912
3243.59	37.4026	90.8301
3245.52	19.2159	67.8555
3247.45	22.9644	71.4879
3249.38	22.1394	113.338
3251.31	25.9168	121.422
3253.23	41.2107	129.453
3255.16	42.9642	131.502
3257.09	48.9781	131.42
3259.02	43.8653	115.099
3260.95	44.2656	128.29
3262.88	53.3924	132.652
3264.8	67.1447	136.912
3266.73	57.172	145.862
3268.66	57.555	139.616
3270.59	48.5948	119.238
3272.52	29.451	134.751
3274.45	18.9059	159.256
3276.38	19.8214	145.851
3278.3	21.2115	144.79
3280.23	27.9349	141.982
3282.16	28.9667	120.285
3284.09	37.166	95.2347
3286.02	47.9661	97.1194
3287.95	68.4218	110.286
3289.88	82.6211	119.475
3291.8	83.5125	123.188
3293.73	76.64	133.809
3295.66	58.9138	133.725
3297.59	39.5693	123.16
3299.52	31.8179	113.8
3301.45	30.2458	112.189
3303.38	30.418	106.805
3305.3	41.9758	119.394
3307.23	31.1468	138.245
3309.16	26.1778	142.98
3311.09	40.8161	139.594
3313.02	35.5698	137.098
3314.95	36.8704	128.841
3316.87	58.6796	111.738
3318.8	57.1794	110.301
3320.73	50.2814	114.449
3322.66	54.0567	117.243
3324.59	54.8884	108.911
3326.52	41.5779	121.024
3328.45	45.3487	122.827
3330.37	45.6683	119.182
3332.3	44.674	118.788
3334.23	30.2023	116.753
3336.16	38.216	90.0897
3338.09	36.3552	81.2311
3340.01	44.5527	74.9762
3341.94	49.9577	71.8281
3343.87	56.5829	66.9784
3345.8	50.0907	59.1971
3347.73	48.7477	69.8762
3349.66	38.1227	78.5768
3351.59	25.9506	71.5096
3353.51	20.0213	71.9742
3355.44	14.9022	88.328
3357.37	9.05976	94.5209
3359.3	16.9302	88.8022
3361.23	20.4334	96.027
3363.16	43.446	90.025
3365.09	56.4654	75.9221
3367.01	59.7815	45.9735
3368.94	39.9429	37.3335
3370.87	42.0904	35.1875
3372.8	36.8098	54.5309
3374.73	25.2777	73.9015
3376.66	14.4412	91.5102
3378.59	17.7921	96.0726
3380.51	11.2635	90.821
3382.44	-7.97422	70.7235
3384.37	-11.9436	35.1657
3386.3	-14.4103	12.1312
3388.23	-13.3776	9.98025
3390.16	-16.5344	-4.27563
3392.08	-16.5773	-15.211
3394.01	-12.4068	-2.69103
3395.94	-5.89711	0
3397.87	13.998	160.656
3399.8	0	299.445

## Sheet: Figure 4
																				Figure 4g
Figure 4b						Figure 4c							Figure 4f						conversion/%
time/s	G' in Pa	G" in Pa	time/s	conversion %		UCPs	time to gel point /s	error bar	conversion at gel point/%	error bar			temp.	tan δ of NIR	temp.	tan δ of UV		time/s	10°C	25°C	40°C	60°C
3.4944	0.48108	3.58628	1.95	0		0.005	53.2667	2.04287	66.4	2.78747			-39.8113	0.05844	-39.9629	0.04611		1.35	0	0	0	0
4.59604	0.36137	1.79624	3.9	0.93285		0.01	19.3667	1.5885	45.3	1.90788			-39.7704	0.05838	-39.7529	0.04613		2.7	6.54867	-0.10672	-3.59681	0.64553
5.51604	0.25078	1.58801	5.86	0.37452		0.02	12.4333	0.28868	42.7	2.48797			-39.8654	0.05829	-39.5017	0.04614		4.06	1.30238	-5.36798	1.07538	0.24012
7.64509	0.2972	1.78178	7.81	-0.73344		0.04	9.06667	0.23094	33.8	0.87178			-39.7967	0.05821	-39.1835	0.04617		5.41	-0.38582	-0.21426	-0.8161	1.14715
9.54171	0.38161	1.82357	9.76	0.07272									-39.8695	0.05815	-38.9949	0.04618		6.76	6.68689	1.03439	-6.2039	2.76455
11.5653	0.26823	1.76984	11.7	0.42379		Figure 4d							-39.9222	0.05812	-38.7188	0.04625		8.11	2.65837	-2.89057	-2.8398	0.2629
13.7081	0.38708	1.63956	13.7	-1.22259		intensity	time to gel point /s	error bar	conversion at gel point/%	error bar			-39.8827	0.05801	-38.4125	0.04626		9.47	3.58741	1.77569	-3.38417	-1.34082
15.6848	0.38889	1.7438	15.6	0.91897		10W/cm2	73.3333	3.24705	66.2333	1.92959			-39.9429	0.05796	-38.2547	0.04626		10.8	0.48246	-7.03814	4.14872	5.9715
17.6791	0.33086	1.70497	17.6	0.16414		15W/cm2	31.1	1.5	63.7	3.81182			-39.9783	0.0579	-37.9721	0.0463		12.2	2.60824	-2.5234	-2.07367	2.65164
19.6987	0.37946	1.77205	19.5	2.95173		20W/cm2	19.4667	0.68069	53.1	2.52389			-40.0287	0.05785	-37.7441	0.04633		13.5	2.30777	1.46407	-2.97993	3.042
21.7633	0.27522	1.75362	21.5	-1.09352		25W/cm2	12.4667	0.32146	42.7	2.48797			-40.0348	0.05778	-37.4983	0.04637		14.9	1.42669	2.17782	-6.47576	6.99924
24.7167	0.37523	1.7497	23.4	1.78192									-40.0883	0.05772	-37.2748	0.0464		16.2	4.219	7.67677	-4.87663	1.27919
25.7265	0.37345	1.82668	25.4	-0.50794		Figure 4e							-40.1267	0.05767	-36.9361	0.04642		17.6	0.7273	0.33334	4.14743	-2.19973
27.8283	0.37769	1.74844	27.3	-0.06258			NIR	UV	UV&60°C				-40.1803	0.05764	-36.7837	0.04648		18.9	-0.28239	2.17023	-1.59736	4.12183
29.7971	0.31034	1.78001	29.3	0.65512		conversion at gel point/%	45.3	4.1	5.4				-40.1558	0.05756	-36.4556	0.04653		20.3	3.21298	-2.23201	-1.6641	-0.31533
31.7993	0.18213	1.07224	31.2	0.25493		time to gel point /s	19.4	17.2	11.1				-40.2179	0.05749	-36.2452	0.04657		21.6	2.32612	-0.0885	1.65932	5.11102
33.8697	0.3242	1.16336	33.2	4.01626		final conversion/%	96.3	87.4	97				-40.1579	0.05745	-36.0181	0.04658		23	-0.08603	0.35905	-3.02482	2.12923
35.8777	0.28205	1.0326	35.1	4.80552									-40.1042	0.0574	-35.783	0.04664		24.3	2.64419	-2.73774	2.44171	1.15267
37.87	0.3282	0.92277	37.1	3.50227									-40.1662	0.05735	-35.4776	0.0467		25.7	5.10245	1.3962	1.69925	5.32869
40.9054	0.30014	0.9302	39.1	9.13587									-40.1975	0.05729	-35.2146	0.04674		27.1	2.46007	0.09267	-3.99648	-2.39559
41.9543	0.42559	0.88451	41	14.4726									-40.222	0.05723	-34.9682	0.04681		28.4	0.96244	1.9815	-3.48767	2.51744
43.9662	0.26788	0.91065	43	17.0163									-40.2566	0.05713	-34.726	0.04684		29.8	5.77331	2.46442	-4.91611	1.87901
45.9858	0.33642	0.92616	44.9	26.0881									-40.141	0.05705	-34.4556	0.04689		31.1	4.83294	-2.7118	-1.07656	-0.30812
49.0505	0.44245	1.26081	46.9	31.6179									-40.1089	0.05697	-34.2534	0.04699		32.5	1.28136	1.01136	-3.3849	2.27855
50.0604	1.77029	1.53817	48.8	36.7643									-39.9841	0.0569	-33.9235	0.047		33.8	5.35192	3.32691	-2.84173	1.76881
52.0585	9.61187	2.73193	50.8	46.2795									-39.9265	0.05684	-33.7419	0.04707		35.2	4.05802	-2.27591	2.4232	2.03117
54.0528	34.2397	5.89442	52.7	56.0715									-39.8779	0.05677	-33.3824	0.04709		36.5	0.60481	2.08189	-4.07432	7.12697
56.0803	107.313	17.8637	54.7	58.0582									-39.8014	0.05671	-33.2168	0.04715		37.9	3.63718	-2.5116	-0.97168	0.04324
58.1254	349.262	57.1166	56.6	63.7125									-39.7096	0.05662	-32.8918	0.04724		39.2	2.19641	-2.14597	-4.0412	3.5456
60.1803	1084.07	164.713	58.6	69.4091									-39.5838	0.05656	-32.7265	0.04728		40.6	5.29385	-5.4802	-6.44618	-0.7385
62.2234	2911.05	375.053	60.5	73.1476									-39.5096	0.05649	-32.4657	0.04735		41.9	5.57102	2.27975	0.84539	2.62915
64.1727	6647.12	683.194	62.5	76.0645									-39.3999	0.05639	-32.2231	0.04739		43.3	4.83887	5.09992	-4.71517	10.958
66.2549	13318.5	1105.94	64.4	80.6618									-39.2353	0.05631	-31.9631	0.04748		44.6	2.35673	-0.12116	-0.51894	9.28543
68.2414	24185	1652.02	66.4	83.6844									-39.0519	0.05623	-31.6562	0.04752		46	0.55274	3.45071	6.91738	16.2629
71.2748	51713	2687.39	68.3	86.0753									-38.9348	0.05615	-31.4906	0.04763		47.3	2.6015	1.39143	0.9927	21.9746
73.3355	80131.8	3390.51	70.3	88.1298									-38.8819	0.05609	-31.2001	0.04766		48.7	-1.43905	4.25107	12.6974	16.755
74.3337	97949	3698.81	72.3	89.1661									-38.6998	0.05599	-31.0308	0.04777		50	4.38864	4.43557	7.76098	25.5207
75.2966	118330	3957.33	74.2	88.9089									-38.5664	0.05591	-30.7135	0.04782		51.4	2.88607	5.66422	9.86434	24.3152
77.3261	167186	4414.7	76.2	93.0824									-38.4246	0.05582	-30.5343	0.04789		52.8	3.16097	2.5148	9.28266	32.983
79.3711	228721	6163.68	78.1	94.4868									-38.264	0.05574	-30.2748	0.04797		54.1	3.7883	6.72494	9.2646	36.9481
81.3693	298935	5568.35	80.1	93.784									-38.0964	0.05565	-30.0301	0.04803		55.5	-1.1542	8.81571	13.5273	43.4435
83.4183	379914	5374.85	82	94.9519									-37.9091	0.05557	-29.8324	0.04811		56.8	3.71704	6.9078	17.9714	46.2312
85.4517	470249	6007.85	84	92.7623									-37.7381	0.05549	-29.544	0.04821		58.2	2.74853	9.47807	21.5267	48.5613
87.5143	566956	6234.65	85.9	91.7861									-37.5349	0.05541	-29.2935	0.04826		59.5	6.04123	14.5868	24.9233	51.6428
89.491	667820	6947.61	87.9	94.3709									-37.3494	0.05533	-29.1167	0.04835		60.9	5.34456	13.5663	26.8783	57.6357
91.5341	771964	7905.58	89.8	94.9079									-37.2108	0.05524	-28.7877	0.04845		62.2	1.88527	19.5267	27.5713	58.7845
94.5559	929184	9864.09	91.8	94.6713									-36.992	0.05516	-28.515	0.04854		63.6	7.82581	19.9704	31.9855	65.1445
96.5482	1.03305e+06	11231.7	93.7	91.8825									-36.7863	0.05508	-28.3323	0.04863		64.9	11.2759	22.535	35.4174	67.8298
97.56	1.08697e+06	10722.4	95.7	93.041									-36.5929	0.055	-28.0219	0.04869		66.3	6.52863	27.1111	41.1377	68.3003
99.5777	1.18383e+06	11467.5	97.6	96.4763									-36.3747	0.05492	-27.7731	0.04877		67.6	8.61068	25.544	38.0784	76.7421
101.699	1.2766e+06	11553.7	99.6	94.8254									-36.182	0.05485	-27.4928	0.04885		69	9.79575	28.7404	45.4212	79.9427
103.635	1.36545e+06	11909.1	102	94.3717									-35.9953	0.05478	-27.3417	0.04893		70.3	10.0394	28.2322	45.2432	79.1294
105.656	1.44867e+06	12440.2	103	97.0996									-35.7752	0.0547	-27.0861	0.04901		71.7	11.3552	33.6587	47.8998	80.3926
107.676	1528039	13249.7	105	95.0672									-35.5709	0.05463	-26.7585	0.04913		73	14.594	34.3081	56.3077	82.6458
109.735	1.60249e+06	14269.9	107	93.1912									-35.3159	0.05456	-26.5861	0.04922		74.4	17.8566	32.6806	51.4282	79.581
111.79	1.67065e+06	15497.5	109	93.2703									-35.1202	0.0545	-26.2094	0.04927		75.7	11.2993	43.0042	60.6167	83.2778
113.794	1.73591e+06	17006.8	111	95.5033									-34.9031	0.05443	-26.0869	0.04939		77.1	14.8008	38.2533	58.4427	83.8919
115.766	1797553	18552.6	113	95.8526									-34.6755	0.05437	-25.7876	0.04947		78.5	21.6421	42.0327	61.3021	89.6249
117.817	1.85522e+06	19975	115	97.6261									-34.4149	0.0543	-25.528	0.04956		79.8	19.268	39.7374	66.4951	89.2167
119.821	1.90942e+06	21538.8	117	93.8077									-34.2211	0.05424	-25.292	0.04967		81.2	24.0843	41.7452	66.3477	88.2629
121.896	1.96091e+06	22727	119	94.339									-34.0269	0.05418	-25.0154	0.04974		82.5	17.0808	46.2476	65.7836	88.7641
123.894	2010342	23416.5	121	95.4044									-33.7503	0.05413	-24.7172	0.04984		83.9	23.4179	48.0334	65.5508	86.8692
125.91	2054901	24058.5	123	95.0079									-33.5716	0.05407	-24.6207	0.04996		85.2	25.4751	51.2261	64.3738	89.7134
127.931	2.09797e+06	24932	125	94.7608									-33.2477	0.05401	-24.1847	0.05003		86.6	25.0306	46.7038	73.5636	90.8511
131.117	2.15694e+06	26438.7	127	97.6591									-33.1149	0.05396	-24.0655	0.05014		87.9	27.8922	55.4761	72.0131	90.0273
133.004	2.19421e+06	27177.5	129	95.4103									-32.8037	0.05391	-23.7219	0.05023		89.3	29.1281	55.2876	74.0622	86.5445
134.115	2.21254e+06	27788.2	131	95.0129									-32.6727	0.05386	-23.4924	0.05037		90.6	27.3469	56.2626	74.368	91.5454
137.039	2.2637e+06	26805.3	133	94.9006									-32.3949	0.05382	-23.2989	0.05041		92	30.2867	59.0599	76.0202	93.5183
138.028	2279673	26816.2	135	95.1412									-32.199	0.05375	-23.092	0.05053		93.3	28.459	56.6213	80.3763	92.6374
140.149	2310584	26235.5	137	97.5488									-31.9704	0.05371	-22.802	0.05067		94.7	33.6142	56.3446	79.2769	93.0365
142.126	2339625	26096.1	139	99.7108									-31.6794	0.05365	-22.5738	0.05075		96	29.4388	59.5361	79.5407	90.8907
143.19	2.3529e+06	26257	141	94.6995									-31.5243	0.05361	-22.3615	0.05087		97.4	37.8768	60.2142	80.4345	90.1425
146.171	2.39299e+06	26307.9	143	94.6532									-31.1928	0.05358	-22.0277	0.05096		98.7	35.5172	64.2994	77.7303	90.4839
147.181	2.4058e+06	26301.3	145	95.6639									-31.0992	0.05355	-21.8262	0.05105		100	37.2613	62.3137	81.6109	92.7236
149.193	2.43039e+06	26581.7	146	94.1661									-30.7324	0.05351	-21.561	0.05115		101	38.5478	64.3923	77.5153	94.1101
151.226	2.45345e+06	26603.1	148	95.9901									-30.5755	0.05347	-21.3825	0.05126		103	40.0119	68.1543	81.6834	89.4316
153.203	2476146	26559.6	150	98.9248									-30.2867	0.05343	-21.0945	0.05135		104	39.3979	63.8959	79.7577	91.9162
155.244	2.49751e+06	26467.8	152	95.77									-30.1059	0.05341	-20.8546	0.05153		106	42.547	63.5854	82.9557	91.9438
157.252	2.51811e+06	26401.5	154	97.8786									-29.84	0.05338	-20.6205	0.05161		107	39.4701	65.6805	87.1016	93.6004
159.311	2.53821e+06	26256.4	156	99.6186									-29.5978	0.05334	-20.4246	0.05172		108	39.5382	69.3146	85.8319	96.0659
161.291	2.55753e+06	26917.5	158	95.8568									-29.3562	0.05333	-20.1331	0.05179		110	43.1524	69.7075	88.0102	93.7625
163.338	2.57566e+06	26599.9	160	95.7898									-29.1249	0.05331	-19.9308	0.05196		111	44.368	71.3344	83.3957	90.016
165.381	2593832	26677.6	162	97.7594									-28.8507	0.05328	-19.754	0.052		112	44.0475	67.8103	84.2154	95.4979
168.376	2.61987e+06	27119.7	164	96.828									-28.6504	0.05326	-19.4041	0.05214		114	41.2903	69.7963	89.3344	94.8798
170.472	2636985	27314.7	166	98.8192									-28.421	0.05325	-19.044	0.05228		115	41.2776	68.6288	82.8716	94.0592
171.411	2645255	27235.2	168	96.7876									-28.1832	0.05324	-18.9836	0.05236		116	43.1475	74.4972	88.7636	95.3321
174.45	2.6687e+06	27692.3	170	94.0334									-27.9005	0.05322	-18.438	0.05247		118	42.6461	67.6018	85.5891	94.7223
175.462	2.67653e+06	27989.9	172	98.0699									-27.7163	0.05323	-18.2248	0.05264		119	53.3317	72.379	88.1874	96.6123
178.535	2.69994e+06	28462.3	174	97.6496									-27.4119	0.05322	-18.0251	0.05276		120	49.986	70.8882	90.0489	93.7105
179.578	2.70681e+06	27884.2	176	98.6268									-27.1698	0.05321	-17.6974	0.05285		122	49.0147	75.7209	83.8072	97.6372
181.537	2.72214e+06	28850.3	178	98.8411									-26.9534	0.05323	-17.5296	0.053		123	50.2866	70.0457	89.2636	93.9089
183.588	2.73751e+06	29253.3	180	97.8238									-26.6518	0.05322	-17.2211	0.05309		124	47.5296	71.4943	88.4338	93.9405
185.572	2.74919e+06	29138.7	182	98.801									-26.5339	0.05323	-17.0501	0.05324		126	49.7929	72.3987	89.9365	96.2963
187.631	2.76248e+06	29116.1	184	100.672									-26.1969	0.05322	-16.7404	0.05332		127	48.3824	75.2457	86.03	89.9918
189.633	2774620	29304.3	186	91.1594									-25.9556	0.05325	-16.4981	0.05345		129	53.2743	76.3672	91.9834	94.6844
191.678	2.78707e+06	29625.2	187	96.0369									-25.7217	0.05326	-16.3398	0.05356		130	54.1245	75.3901	88.8784	97.8968
193.696	2.80044e+06	30218.7	189	96.688									-25.4751	0.05329	-16.0507	0.05368		131	49.204	77.3605	86.8992	90.7852
196.702	2.80874e+06	31806.5	191	97.5798									-25.2444	0.0533	-15.8652	0.05381		133	50.313	75.5287	88.3326	96.582
197.72	2.80257e+06	31695.9	193	97.674									-24.9633	0.05332	-15.5057	0.05393		134	52.9145	77.7478	89.1182	92.5393
200.751	2.79542e+06	34158.9	195	97.465									-24.747	0.05333	-15.3372	0.05409		135	54.2165	75.7579	88.4206	95.6164
201.808	2.78645e+06	33966.3	197	97.1428									-24.509	0.05336	-15.0507	0.0542		137	54.4064	81.2234	90.193	95.0049
203.804	2.78396e+06	33766.7	199	97.0534									-24.2605	0.05337	-14.7822	0.0543		138	57.1707	75.8829	86.9844	97.789
205.808	2.78336e+06	32989.4	201	96.1783									-24.0046	0.05342	-14.6169	0.05443		139	57.6805	78.383	89.4733	93.7795
207.865	2.79003e+06	33000	203	94.3474									-23.8057	0.05345	-14.3101	0.05458		141	59.1846	74.2538	93.1074	96.3142
209.9	2.79616e+06	32003.8	205	96.3083									-23.518	0.05347	-14.1104	0.05469		142	52.801	82.3041	87.0051	95.963
211.902	2.79957e+06	34638.9	207	98.2572									-23.2932	0.0535	-13.8381	0.05479		143	60.8851	76.5807	90.2634	95.4741
213.905	2807746	32978.6	209	98.5246									-23.0237	0.05355	-13.6031	0.05492		145	58.3616	77.0081	88.1579	95.6626
215.926	2.81444e+06	32941.7	211	92.2205									-22.8617	0.0536	-13.3511	0.05503		146	59.1769	79.5759	93.0006	95.4952
217.954	2.82049e+06	32152.4	213	96.0755									-22.5752	0.05362	-13.1328	0.05518		147	57.0908	77.7228	92.8301	96.7225
220.026	2.82521e+06	32487.1	215	96.6549									-22.2847	0.05367	-12.8516	0.05532		149	59.3853	81.6073	89.6784	92.5938
221.999	2.8291e+06	31582	217	97.9227									-21.998	0.05374	-12.6412	0.05546		150	58.0896	81.0942	90.0772	95.4095
225.034	2.83524e+06	31883.8	219	98.9819									-21.6738	0.05376	-12.3818	0.0556		152	57.2054	81.6391	87.8959	97.5763
226.083	2.8387e+06	32108.2	221	97.3113									-21.4708	0.05384	-12.1244	0.05572		153	59.447	78.7261	85.9848	91.5944
227.107	2.84214e+06	32361.9	223	95.9193									-21.1717	0.05389	-11.9302	0.05582		154	62.2273	74.511	95.0523	94.1235
229.078	2.84822e+06	32231.5	225	95.7484									-21.0119	0.05397	-11.6371	0.056		156	58.7258	86.9354	88.9769	93.8297
231.103	2.85203e+06	32395.7	227	96.4834									-20.6614	0.05402	-11.3379	0.05613		157	63.9653	83.6253	90.3786	91.8883
233.166	2.85606e+06	32590.2	228	96.516									-20.5201	0.0541	-11.1752	0.05627		158	64.3526	82.5019	90.555	94.6908
235.178	2862747	32634.1	230	98.1552									-20.179	0.05417	-10.8417	0.05639		160	58.9079	80.8175	92.1586	93.299
237.174	2.8697e+06	32547.8	232	95.3641									-19.9578	0.05424	-10.6547	0.05654		161	58.0655	81.9427	93.806	89.087
239.287	2.8756e+06	32352.1	234	94.7896									-19.7347	0.05434	-10.3797	0.05667		162	60.5715	81.892	88.7968	98.4463
241.28	2.88279e+06	32193.8	236	93.401									-19.4536	0.0544	-10.154	0.05683		164	60.8508	80.3452	89.1124	93.8067
243.272	2.8894e+06	32018.2	238	97.0381									-19.2687	0.05449	-9.92216	0.05697		165	64.2726	78.3066	90.9845	94.2977
246.302	2.89785e+06	32160.9	240	97.5257									-18.9638	0.05457	-9.6879	0.05713		166	60.1445	79.8087	90.5474	97.5801
247.288	2901510	31732.1	242	96.0873									-18.7418	0.05469	-9.43232	0.05729		168	63.6442	85.93	93.2645	92.6809
249.38	2.90669e+06	32015.1	244	97.2052									-18.5374	0.05477	-9.16431	0.05745		169	61.1956	88.119	86.6483	97.1283
251.403	2.91237e+06	31987.7	246	95.6316									-18.2051	0.05486	-9.01912	0.05757		170	64.1592	81.6106	94.0119	94.4699
253.38	2.91787e+06	31706.3	248	95.9506									-18.0194	0.05496	-8.56613	0.05775		172	62.2242	83.6386	90.0054	94.1969
255.384	2.92294e+06	32055.6	250	96.3674									-17.7518	0.05503	-8.39358	0.05786		173	63.1089	82.7452	89.3896	101.924
257.56	2.92885e+06	32374.7	252	95.5783									-17.529	0.05514	-8.19527	0.05806		174	59.5828	80.9274	93.785	94.052
259.455	2.93451e+06	32167.9	254	94.0835									-17.2011	0.05529	-7.84735	0.05819		176	59.6572	85.7043	88.6344	94.1101
261.48	2.93803e+06	32332.6	256	94.8798									-16.9944	0.05537	-7.68766	0.05835		177	60.7118	85.3145	92.7708	94.5662
263.615	2.94216e+06	32169.9	258	96.9291									-16.6807	0.05548	-7.41233	0.05851		179	65.1389	80.5783	92.6806	94.1813
265.5	2.94683e+06	32466.1	260	96.8486									-16.5171	0.05561	-7.14395	0.05869		180	61.9262	85.5102	88.3524	94.7079
267.526	2.95144e+06	32471.3	262	95.1118									-16.2448	0.05571	-6.90168	0.05885		181	63.8022	79.8921	94.3758	98.6391
269.651	2.95517e+06	32516	264	97.4526									-15.9894	0.05582	-6.63775	0.05901		183	66.6986	83.7446	86.7944	92.704
271.598	2.95784e+06	32662.7	266	96.5252									-15.7036	0.05595	-6.37582	0.05915		184	64.9338	81.1574	93.0511	95.9316
274.636	2.94568e+06	30671	268	93.6834									-15.4801	0.05607	-6.14825	0.05931		185	63.659	82.2887	88.6937	91.6302
276.632	2.94443e+06	33280.2	269	94.464									-15.302	0.05618	-5.86241	0.05944		187	66.6741	83.9596	91.6835	98.5099
277.671	2.94418e+06	33585.2	271	96.7601									-14.9582	0.05634	-5.69618	0.05961		188	66.7138	84.3635	95.2123	98.4704
279.714	2.94527e+06	34144.1	273	95.0908									-14.7823	0.05645	-5.38088	0.05977		189	71.0238	86.1012	90.3242	96.7148
281.714	2.94662e+06	33927.8	275	95.5256									-14.5056	0.05658	-5.2042	0.05991		191	64.1938	81.8455	91.2461	90.5628
283.736	2.9454e+06	34652.3	277	93.3956									-14.2559	0.05672	-4.8308	0.06009		192	66.6153	84.364	89.079	97.5292
285.779	2.94577e+06	35013.5	279	96.9815									-14.029	0.05688	-4.57948	0.06026		193	66.0941	85.5883	93.0863	94.2283
287.775	2.94701e+06	34766.1	281	96.7973									-13.7567	0.05702	-4.28932	0.06044		195	66.4611	83.9752	94.4859	98.0602
289.781	2.94688e+06	35077.3	283	94.603									-13.5458	0.05715	-4.12769	0.0606		196	68.3833	84.882	87.6496	95.5635
292.867	2921198	40541.3	285	96.7327									-13.2862	0.05728	-3.80268	0.06077		197	65.2963	82.6086	95.523	93.8879
293.852	2.89628e+06	37826.5	287	96.3441									-13.0188	0.05744	-3.59563	0.06096		199	66.2361	84.8555	89.2692	95.0928
296.901	2.81838e+06	35334.6	289	94.0654									-12.7765	0.05759	-3.33542	0.06113		200	66.276	84.6439	90.9016	96.8006
297.895	2.79551e+06	35643.9	291	95.9643									-12.5014	0.05772	-3.08736	0.06134		202	70.9651	82.0004	91.8627	93.2676
298.925	2.76212e+06	34815.7	293	96.0772									-12.3243	0.05783	-2.86272	0.06155		203	69.9277	82.5199	88.1443	93.7814
300.942	2.66386e+06	16856.4	295	94.3044									-12.0472	0.05803	-2.60664	0.06173		204	69.1778	82.8778	92.6296	96.266
302.933	2.61764e+06	124961	297	96.3599									-11.8276	0.05815	-2.40577	0.06198		206	68.559	89.09	94.6491	95.8999
305.017	2.68694e+06	125584	299	94.8374									-11.5386	0.05832	-2.09053	0.06217		207	70.4863	84.9701	90.0916	92.7968
307.005	2.74272e+06	153405	301	96.352									-11.3149	0.0585	-1.86441	0.06241		208	67.2414	82.2662	91.7108	98.2102
309.003	2.79281e+06	184835	303	95.7149									-11.0701	0.05862	-1.607	0.06264		210	71.4337	88.5668	89.773	95.0019
311.037	2.84251e+06	216348	305	94.3552									-10.8423	0.05876	-1.39418	0.0629		211	71.2127	87.9292	93.2302	93.4028
313.056	2.88396e+06	246654	307	96.5641									-10.5624	0.05893	-1.13913	0.06316		212	67.7936	89.2614	93.3686	92.6997
315.117	2923641	274934	309	96.1214									-10.3557	0.05908	-0.86352	0.06343		214	70.9552	88.0214	90.8355	91.0745
318.145	2.99e+06	318669	310	95.1197									-10.0973	0.05921	-0.6535	0.06371		215	67.6357	83.6493	94.7485	95.7355
319.157	3.01504e+06	333404	312	95.063									-9.89225	0.0594	-0.35446	0.064		216	71.7455	86.1651	93.0629	97.5188
321.19	3059578	361159	314	95.0132									-9.5226	0.05953	-0.10941	0.0643		218	69.3392	82.488	89.3199	94.1483
323.194	3.10737e+06	390088	316	94.2703									-9.40214	0.05968	0.10846	0.0646		219	65.569	85.5986	93.7195	96.7847
325.192	3152640	417585	318	97.4812									-9.041	0.05983	0.35197	0.06492		220	72.3599	85.2499	90.2502	96.916
328.222	3219895	456775	320	96.1697									-8.78319	0.05999	0.63295	0.06524		222	68.5223	83.4313	94.1217	87.4131
330.275	3.26447e+06	483236	322	95.7133									-8.59767	0.06015	0.84108	0.06557		223	70.1837	84.8138	93.8256	95.5467
331.263	3.28687e+06	496121	324	95.6431									-8.33201	0.0603	1.10921	0.06589		225	67.615	86.6346	91.8888	95.4316
333.32	3.33286e+06	520952	326	95.4763									-8.07261	0.06047	1.38209	0.06629		226	69.9912	89.3548	96.1556	95.6497
335.306	3.37543e+06	546406	328	96.4192									-7.8612	0.06065	1.5682	0.06665		227	70.6511	87.0494	92.95	99.391
337.383	3.42027e+06	570508	330	94.7041									-7.60301	0.0608	1.85401	0.06703		229	69.6002	88.5078	92.168	96.6862
339.377	3.46446e+06	594353	332	97.3701									-7.35494	0.06094	2.10905	0.0674		230	65.602	84.1296	96.0783	94.3824
341.379	3.50825e+06	617633	334	94.591									-7.14541	0.06113	2.33449	0.06781		231	71.3	86.9316	93.8712	97.3353
343.399	3552178	639876	336	97.272									-6.72347	0.06129	2.59629	0.0682		233	69.8904	88.7938	96.0358	92.8099
345.422	3.59351e+06	661659	338	96.2392									-6.59573	0.06144	2.82476	0.06858		234	74.4911	83.8817	93.1105	96.7838
347.495	3.63499e+06	682658	340	95.0637									-6.17425	0.0616	3.09381	0.06898		235	73.5074	85.5429	92.9695	95.7529
349.506	3.67618e+06	703157	342	97.9924									-6.00002	0.06178	3.31835	0.06939		237	69.7015	89.9307	95.5644	94.2118
351.516	3.71712e+06	722062	344	95.8419									-5.70492	0.06195	3.63216	0.06984		238	70.2615	84.7448	90.0003	99.1739
353.548	3.7565e+06	741369	346	94.5104									-5.48743	0.06212	3.83713	0.07027		239	68.7092	92.325	95.3789	95.3973
355.546	3.79563e+06	760797	348	96.958									-5.22001	0.0623	4.06398	0.07074		241	69.5372	88.3308	88.4753	96.5398
357.609	3.83114e+06	778132	350	94.8044									-5.01485	0.06248	4.39145	0.0712		242	70.8848	82.9894	90.5282	94.7463
359.619	3.86697e+06	795120	352	96.897									-4.78163	0.06265	4.55895	0.07164		243	70.3785	88.2546	93.3887	91.7174
361.611	3.89984e+06	811931	353	95.8334									-4.52101	0.06284	4.87586	0.07209		245	72.3547	85.5179	92.6082	100.042
364.724	3.94469e+06	832758	355	96.3548									-4.33667	0.06302	5.10608	0.07256		246	68.7066	87.3084	95.029	98.9486
365.732	3.9581e+06	839631	357	97.0101									-4.00396	0.06318	5.34367	0.07304		248	71.3554	87.6583	92.7875	93.657
367.68	3.99162e+06	855093	359	96.7068									-3.89264	0.06335	5.60532	0.07354		249	71.6949	85.2182	89.0641	96.1521
369.74	4025177	870129	361	95.078									-3.51972	0.06353	5.84129	0.07406		250	67.3923	87.7972	93.0036	96.0719
371.743	4.05819e+06	885155	363	93.9465									-3.34269	0.0637	6.07313	0.07457		252	72.3312	85.5254	92.9198	95.0187
373.752	4.09229e+06	899683	365	95.8725									-3.06164	0.06387	6.41556	0.07513		253	69.2632	94.0212	93.6851	96.3753
374.819	4.10668e+06	907138	367	95.1726									-2.76353	0.06407	6.5776	0.07566		254	70.3984	91.5084	91.2562	94.6232
377.837	4.14565e+06	926274	369	96.3004									-2.62948	0.06422	6.87966	0.07625		256	76.2913	85.0388	88.5575	100.087
378.843	4.15946e+06	931572	371	97.3207									-2.28322	0.06432	7.13389	0.07682		257	71.3421	89.9792	93.6341	100.62
380.862	4185303	943344	373	95.7185									-2.09237	0.06447	7.36392	0.07739		258	73.3028	86.4806	92.0279	91.8953
382.89	4207942	954130	375	98.2323									-1.85198	0.06459	7.66073	0.07799		260	73.2147	90.8132	93.7889	96.8697
384.954	4228013	964754	377	96.1559									-1.56261	0.06473	7.85798	0.07861		261	71.0143	87.13	91.0631	93.2282
387.914	4261900	980215	379	96.0791									-1.37962	0.06491	8.11831	0.07922		262	73.6752	86.5628	92.3842	96.075
388.996	4.27427e+06	985684	381	96.3682									-1.16891	0.06508	8.40385	0.07989		264	71.373	89.5925	96.9326	99.5665
391.027	4.29659e+06	995834	383	95.8164									-0.8306	0.06527	8.57422	0.08056		265	72.1745	85.141	94.7416	95.096
394.006	4325701	1.01012e+06	385	96.4411									-0.6792	0.06548	8.91046	0.08129		266	71.7464	89.7685	94.7936	96.6951
395.02	4.33192e+06	1013496	387	97.6072									-0.37178	0.06568	9.12931	0.08199		268	68.8535	86.207	91.5718	96.2234
397.016	4.35083e+06	1.02263e+06	389	95.7774									-0.18153	0.06591	9.37258	0.08273		269	72.3125	86.3317	91.6977	94.6905
399.108	4368065	1.03023e+06	391	95.8034									0.07745	0.06616	9.6153	0.08348		271	71.608	87.7695	93.7371	98.3304
402.143	4.40275e+06	1044623	393	96.4306									0.35658	0.0664	9.91369	0.08425		272	71.9002	86.2416	92.7701	95.8301
403.124	4412837	1.04882e+06	394	95.115									0.60851	0.06665	10.0585	0.08504		273	73.1958	89.1817	93.3052	96.3695
405.159	4.43919e+06	1.05948e+06	396	97.0807									0.87628	0.06691	10.4241	0.08591		275	73.0381	88.8196	93.3747	97.0819
407.196	4.46084e+06	1.06864e+06	398	95.0301									1.09641	0.06716	10.6014	0.08675		276	75.2262	83.2374	89.1084	90.1363
409.196	4481566	1.07746e+06	400	95.9449									1.38291	0.06742	10.871	0.08764		277	70.1624	88.8845	96.3609	97.9458
411.222	4498231	1.08489e+06	402	95.9582									1.61521	0.06768	11.1586	0.08853		279	73.4864	88.7009	90.7607	99.1864
413.238	4.51479e+06	1.09228e+06	404	95.0978									1.87416	0.06795	11.3751	0.08948		280	75.3586	88.1456	94.4544	93.9173
415.238	4528943	1.09847e+06	406	95.6353									2.13692	0.06825	11.6417	0.09043		281	70.8102	87.6019	93.8041	97.3037
417.261	4542686	1.10525e+06	408	96.649									2.3378	0.06856	11.8546	0.09141		283	76.5233	81.3532	92.4709	92.867
419.31	4558408	1.111e+06	410	95.9348									2.61627	0.06888	12.1476	0.09245		284	79.5943	88.8849	93.9588	96.5561
421.361	4570315	1117980	412	95.645									2.85548	0.06924	12.3629	0.0935		285	75.3685	84.5686	95.7698	100.35
423.387	4.59223e+06	1.13185e+06	414	94.4836									3.07981	0.0696	12.6449	0.09457		287	74.2103	87.3658	92.4943	97.3713
425.387	4597639	1130214	416	95.2529									3.41914	0.06996	12.8657	0.0957		288	68.3365	87.4901	95.3566	99.5822
427.391	4.61324e+06	1.13614e+06	418	95.1057									3.54534	0.07033	13.1137	0.09687		289	71.2463	87.5126	96.0233	97.0069
430.425	4.63511e+06	1.14571e+06	420	95.0987									3.91968	0.07076	13.3821	0.09808		291	75.1529	86.4213	94.0042	94.1642
431.417	4641483	1.14833e+06	422	95.0902									4.13387	0.07117	13.599	0.09929		292	69.1351	84.3701	94.6301	98.1417
433.456	4656668	1.15439e+06	424	95.8567									4.36649	0.0716	13.8955	0.10055		294	73.1647	89.9896	92.3	98.1386
435.54	4.66847e+06	1.15945e+06	426	95.681									4.6795	0.07204	14.118	0.10187		295	71.7495	86.8058	98.3263	93.5221
437.56	4.68293e+06	1.16509e+06	428	94.9086									4.89036	0.07249	14.3707	0.10322		296	70.9281	87.6807	92.4318	93.594
439.552	4693686	1.16892e+06	430	96.5195									5.14622	0.07296	14.6288	0.10461		298	75.3575	87.6107	93.4806	93.0131
441.587	4.70135e+06	1.17335e+06	432	96.4622									5.44102	0.07344	14.8914	0.10606		299	70.606	87.7009	93.5593	95.4688
444.656	4715615	1.18024e+06	434	95.2195									5.62344	0.07394	15.1277	0.10756		300	76.6475	90.8611	89.5318	98.4661
446.641	4733698	1.18535e+06	435	96.4459									5.98489	0.07444	15.3735	0.1091		302	72.8356	86.9794	95.8366	94.5647
447.654	4.74388e+06	1.19054e+06	437	95.65									6.13563	0.07497	15.65	0.11067		303	74.4453	87.3726	93.9454	95.9673
448.654	4754471	1.19442e+06	439	95.6195									6.42226	0.07549	15.8678	0.11232		304	76.0357	90.3643	92.7924	92.1893
450.69	4768461	1.1999e+06	441	96.0935									6.66415	0.07604	16.1483	0.11401		306	74.6109	86.3723	94.9617	92.345
452.694	4780143	1204195	443	94.9444									6.88702	0.07658	16.3629	0.11577		307	73.6683	90.9635	92.0156	95.6063
454.714	4792262	1.20946e+06	445	96.8152									7.16128	0.07716	16.6643	0.11759		308	77.5571	90.543	97.9888	93.0816
456.743	4.80395e+06	1.2142e+06	447	96.9125									7.37959	0.07773	16.8526	0.11944		310	73.9729	88.1101	92.872	96.9241
458.731	4812731	1.21797e+06	449	94.48									7.62763	0.07832	17.1452	0.12138		311	77.6245	88.1383	96.1901	96.6758
460.79	4.82604e+06	1.22302e+06	451	97.1458									7.88098	0.07891	17.3745	0.12337		312	75.7726	83.5627	90.9416	95.0199
462.781	4.83613e+06	1.22688e+06	453	95.1407									8.12636	0.07954	17.6283	0.12544		314	77.0353	90.216	90.6452	96.7209
464.831	4845319	1.23073e+06	455	96.6424									8.37133	0.08015	17.8723	0.12761		315	76.3828	86.2792	95.4539	95.6803
466.832	4.85243e+06	1.23619e+06	457	95.7562									8.65677	0.0808	18.139	0.12983		317	72.1327	89.044	90.6633	98.3114
468.861	4.86682e+06	1.23994e+06	459	94.1479									8.87261	0.08144	18.3533	0.13211		318	76.9481	88.983	93.9267	98.6537
471.961	4.88244e+06	1.24675e+06	461	95.522									9.16095	0.08213	18.6675	0.13451		319	70.5339	84.1297	99.82	96.4172
472.953	4.88785e+06	1.2485e+06	463	96.769									9.35134	0.08281	18.8623	0.13693		321	75.0443	91.897	92.1244	93.1168
475.959	4903603	1.25462e+06	465	95.0989									9.65269	0.08351	19.1485	0.13948		322	78.7925	90.8586	96.6644	91.5927
476.95	4.90674e+06	1.2568e+06	467	94.0732									9.88898	0.0842	19.3785	0.1421		323	73.4953	91.0608	94.1529	93.5465
479.043	4915988	1.26066e+06	469	95.5484									10.1791	0.08493	19.6536	0.14483		325	74.8461	90.6917	91.8012	94.9584
481.026	4924250	1.26334e+06	471	96.6869									10.4093	0.08567	19.8663	0.14766		326	74.1575	88.999	98.9456	97.6114
483.016	4934953	1.26705e+06	473	96.0412									10.6716	0.08643	20.1319	0.15059		327	74.1375	95.1807	92.5606	93.5164
485.061	4.94301e+06	1.2708e+06	475	97.5088									10.9355	0.08722	20.3783	0.15362		329	76.4198	88.9447	97.7595	97.4948
487.136	4951659	1274269	476	98.6634									11.1663	0.08803	20.6169	0.15677		330	77.7072	91.1804	93.3625	93.3538
489.136	4960773	1.27782e+06	478	95.5736									11.4201	0.08884	20.8697	0.16001		331	72.3467	89.8675	91.273	96.409
491.128	4.96879e+06	1.28126e+06	480	96.3731									11.6565	0.08969	21.1645	0.16339		333	77.8589	90.3508	92.2114	99.2759
493.162	4.97788e+06	1284117	482	95.8854									11.901	0.09057	21.3688	0.16683		334	73.8218	85.798	90.993	91.1953
495.168	4.98415e+06	1287368	484	95.0729									12.1864	0.09146	21.6327	0.17046		335	78.7967	88.0712	94.1427	102.002
497.201	4991612	1.29001e+06	486	96.0862									12.4472	0.09237	21.873	0.17418		337	74.4039	90.3516	95.8573	95.2439
499.199	4999725	1293230	488	93.0698									12.704	0.09328	22.139	0.17808		338	74.5931	87.1525	97.0221	93.1749
501.248	5.00704e+06	1.29635e+06	490	93.4494									12.9438	0.09423	22.3677	0.18209		340	79.776	87.5174	92.9105	100.244
503.276	5010519	1.2985e+06	492	95.9117									13.2198	0.09521	22.6534	0.18624		341	74.0311	89.8855	91.6615	98.5714
505.299	5021270	1.30257e+06	494	93.4879									13.4327	0.09619	22.8387	0.19053		342	79.3816	87.6419	94.0395	95.4356
507.409	5031796	1.30641e+06	496	97.6452									13.724	0.09721	23.1396	0.19502		344	76.6216	93.8331	97.3893	102.282
509.341	5038445	1.30935e+06	498	94.8823									13.9138	0.09823	23.3772	0.19963		345	74.8751	93.8631	93.333	93.5763
511.366	5.04642e+06	1.31191e+06	500	96.4762									14.2206	0.0993	23.6387	0.20439		346	76.5494	88.3764	98.4741	99.7943
513.468	5.05326e+06	1.31508e+06	502	94.956									14.419	0.10037	23.875	0.2093		348	73.0653	90.8644	90.9722	98.4612
515.386	5.06261e+06	1.31859e+06	504	94.0518									14.6887	0.10147	24.1428	0.2144		349	79.7764	86.9984	93.8694	97.597
517.435	5070938	1.32172e+06	506	97.3197									14.9479	0.10262	24.3832	0.21968		350	77.7307	89.9547	97.8863	99.195
519.525	5076758	1.32446e+06	508	93.7217									15.1674	0.10381	24.6419	0.22514		352	77.2026	90.362	97.2544	94.4619
522.57	5087505	1.32855e+06	510	96.3822									15.4465	0.10505	24.8784	0.23079		353	76.9518	83.4861	93.7627	96.0814
523.566	5091353	1.32969e+06	512	96.8381									15.6998	0.10632	25.147	0.23662		354	78.2974	89.4401	95.9941	94.5413
524.562	5094853	1.33136e+06	514	95.0125									15.9393	0.10763	25.3815	0.24263		356	79.7576	85.707	92.8309	97.3641
526.6	5.10154e+06	1.33347e+06	516	95.6137									16.1975	0.10899	25.6552	0.24887		357	75.9825	91.4816	98.1821	95.519
528.602	5.10897e+06	1.33654e+06	517	94.9972									16.4372	0.11039	25.8786	0.25527		358	80.8525	90.6911	91.3489	102.238
530.602	5.11565e+06	1.33892e+06	519	95.614									16.6885	0.11186	26.1565	0.26191		360	78.1373	89.1981	95.2489	92.8515
532.618	5120971	1340848	521	95.461									16.9404	0.11336	26.3936	0.26871		361	79.2435	89.7871	92.7453	94.9421
534.641	5130402	1.34461e+06	523	94.326									17.1958	0.1149	26.6426	0.27572		363	77.7707	92.1956	89.6814	92.6496
536.636	5137896	1.34707e+06	525	96.4966									17.4129	0.11649	26.9046	0.28298		364	77.3195	90.8264	96.2409	98.2889
538.663	5.14426e+06	1.34967e+06	527	93.7906									17.7062	0.11815	27.1508	0.2904		365	80.9541	89.2642	95.0064	99.141
541.712	5151615	1.35263e+06	529	96.8289									17.9158	0.11983	27.38	0.29826		367	78.8478	87.7078	95.2242	98.853
542.703	5.15522e+06	1.35381e+06	531	94.7243									18.2162	0.12158	27.6553	0.30633		368	73.6449	88.2282	95.1543	94.6021
544.724	5.16215e+06	1356566	533	96.1424									18.4464	0.12337	27.9068	0.31433		369	75.6611	87.2939	92.379	93.8845
546.757	5.16835e+06	1.35839e+06	535	95.6948									18.6769	0.12523	28.1321	0.3225		371	78.2702	88.6906	96.254	97.0944
548.775	5173833	1.36098e+06	537	94.6174									18.9652	0.12716	28.4122	0.33092		372	77.2202	87.1938	90.9317	96.4673
550.83	5.17744e+06	1.36293e+06	539	96.3508									19.1792	0.12912	28.6391	0.33946		373	82.3214	88.1643	91.9919	97.7329
552.82	5.18308e+06	1.36456e+06	541	95.4895									19.4409	0.13114	28.9105	0.34822		375	72.1828	87.6416	95.0577	95.3265
554.856	5190403	1.3676e+06	543	97.2398									19.694	0.13324	29.142	0.35716		376	79.1498	86.6027	94.8546	98.9913
556.891	5.19524e+06	1.36991e+06	545	95.8542									19.8973	0.1354	29.3879	0.36625		377	73.9123	87.202	94.1955	97.2122
558.963	5200012	1.3716e+06	547	94.2864									20.213	0.13763	29.6579	0.37557		379	77.9932	89.7431	97.2031	95.6263
560.977	5.2057e+06	1.37343e+06	549	94.5739									20.411	0.13992	29.8939	0.38498		380	81.4133	88.7449	91.9172	92.2378
562.981	5.21199e+06	1.37653e+06	551	97.5057									20.712	0.1423	30.1447	0.39459		381	76.8702	92.4573	94.7852	92.9675
565.017	5.21546e+06	1.37777e+06	553	95.8748									20.941	0.1447	30.3931	0.40396		383	77.0781	91.5297	91.9155	97.6028
568.052	5223140	1380070	555	94.0248									21.1867	0.1472	30.678	0.4146		384	76.461	90.7224	97.4833	94.8261
569.068	5.22622e+06	1.38166e+06	557	94.6855									21.4391	0.1498	30.9602	0.42477		386	78.2507	91.4685	91.785	93.7256
572.121	5233632	1.38461e+06	559	94.076									21.6766	0.15249	31.2424	0.43706		387	79.6239	89.8325	94.5909	97.9192
574.111	5.2399e+06	1.38691e+06	560	95.7467									21.9341	0.15525	31.5062	0.44783		388	72.951	89.6779	97.6627	96.601
575.129	5.24174e+06	1.3883e+06	562	93.6521									22.1886	0.1581	31.7765	0.45849		390	77.8243	85.7274	92.9253	94.8835
577.105	5.24699e+06	1.38974e+06	564	95.0424									22.4399	0.16103	32.0497	0.47113		391	79.0324	88.0162	95.0168	100.481
579.127	5.25329e+06	1.39239e+06	566	95.8828									22.6778	0.16406	32.3291	0.48188		392	76.875	92.1718	93.912	93.8074
581.151	5258482	1.39413e+06	568	93.5855									22.9487	0.16719	32.5936	0.49272		394	79.3791	92.9671	95.683	95.2226
583.172	5263208	1395981	570	95.057									23.1943	0.17041	32.8799	0.5055		395	76.0023	93.4977	94.3167	96.3553
585.223	5.26936e+06	1.39821e+06	572	93.9474									23.412	0.17373	33.1423	0.51595		396	79.4087	87.9066	95.5128	93.6727
587.217	5.274e+06	1.40033e+06	574	94.4721									23.6961	0.17718	33.4407	0.52679		398	79.2873	88.8301	94.2244	102.14
590.31	5.27991e+06	1.40285e+06	576	95.6012									23.9217	0.18072	33.7177	0.53929		399	76.9175	93.5713	96.9477	93.6984
591.321	5.28252e+06	1.40421e+06	578	95.7032									24.1705	0.1844	34.009	0.54905		400	82.2991	89.0545	88.9321	95.0906
593.29	5287373	1.40614e+06	580	95.7066									24.4171	0.18819	34.263	0.55946		402	75.216	91.9629	94.4117	93.7698
595.347	5293566	1.40806e+06	582	94.9113									24.6471	0.19212	34.5428	0.57143		403	77.8288	89.2726	94.9648	95.3956
598.349	5299545	1.41092e+06	584	96.2845									24.926	0.19621	34.7949	0.58017		404	82.1318	93.448	97.6203	99.9471
599.363	5300749	1.41166e+06	586	95.7237									25.1356	0.20041	35.0677	0.59005		406	75.7039	93.8632	95.9049	92.484
			588	94.6548									25.4216	0.20474	35.3355	0.60107		407	80.4801	89.7028	91.429	93.2687
			590	94.5079									25.6488	0.20922	35.61	0.60863		409	79.8405	90.3929	98.3201	98.1849
			592	93.2809									25.9022	0.21397	35.8718	0.61752		410	76.0989	94.1648	93.1162	98.5206
			594	95.178									26.1834	0.21876	36.1653	0.62719		411	78.9684	87.5275	93.8618	97.4944
			596	94.1997									26.3843	0.22363	36.443	0.63311		413	78.7426	90.3305	93.4831	99.5656
			598	95.0865									26.6419	0.22869	36.7199	0.64078		414	76.9829	88.521	92.4448	95.8131
			600	94.7245									26.8833	0.23389	36.9788	0.6488		415	75.2419	92.7239	96.5328	95.3893
			601	96.1036									27.1288	0.23926	37.2576	0.65302		417	75.1229	93.5743	94.8669	97.1905
			603	95.5849									27.4115	0.2448	37.5353	0.65927		418	82.5132	85.3889	95.0659	95.2025
			605	94.5738									27.6268	0.25045	37.8157	0.66539		419	76.3207	92.2126	94.7288	96.5663
			607	95.8602									27.8911	0.2563	38.0803	0.66776		421	81.3946	93.6281	91.811	101.013
			609	95.2211									28.1226	0.26233	38.3662	0.67253		422	80.119	89.2171	93.3288	94.1767
			611	95.5855									28.3861	0.26857	38.6559	0.67669		423	77.0087	92.8145	90.5503	93.3417
			613	95.6694									28.6569	0.27499	38.9255	0.6773		425	78.134	87.0749	98.2113	94.116
			615	94.0508									28.889	0.28152	39.2266	0.68051		426	78.1991	89.7238	94.85	97.543
			617	94.1048									29.1493	0.28827	39.4731	0.68273		427	76.7422	92.6298	93.0678	94.9722
			619	95.6047									29.4109	0.29522	39.7489	0.68169		429	78.212	90.2458	94.4415	94.8033
			621	94.706									29.6652	0.30232	40.0259	0.68353		430	75.7712	96.9065	93.615	98.3084
			623	95.0156									29.9046	0.3096	40.3116	0.684		432	81.214	88.2854	92.4346	93.6129
			625	95.0214									30.1498	0.31707	40.5676	0.68153		433	79.029	90.9336	94.2332	91.5461
			627	95.6183									30.4073	0.32474	40.8553	0.68211		434	80.5903	89.3785	92.6515	100.802
			629	96.2704									30.6524	0.33258	41.121	0.6809		436	78.276	90.1104	93.8656	94.465
			631	95.5124									30.9075	0.34063	41.4018	0.67734		437	74.8238	94.8077	94.7782	98.5153
			633	96.7313									31.1532	0.34885	41.6972	0.67672		438	83.334	87.49	91.4287	94.7907
			635	95.5207									31.4053	0.35726	41.9441	0.67417		440	75.8579	93.3624	94.754	93.7626
			637	95.6682									31.6576	0.36581	42.2342	0.66954		441	79.6659	86.5649	94.4763	100.658
			639	94.8118									31.9004	0.37455	42.5084	0.668		442	81.0569	91.282	90.708	97.7787
			641	95.4005									32.1471	0.38344	42.7842	0.66416		444	78.905	90.0885	97.0498	93.4127
			642	96.0126									32.4057	0.39246	43.0727	0.65882		445	81.5537	86.8807	89.4863	99.7806
			644	94.5131									32.6401	0.40149	43.3297	0.65642		446	79.526	92.0474	94.4914	91.4903
			646	94.2023									32.9111	0.41026	43.6066	0.65158		448	75.48	87.0365	89.441	91.3453
			648	95.1023									33.188	0.4208	43.8982	0.64567		449	79.158	92.581	94.4081	95.4305
			650	95.4608									33.4447	0.43197	44.1795	0.64246		450	78.8654	93.5755	95.1214	91.2934
			652	93.2317									33.7272	0.44147	44.4552	0.6368		452	83.6585	91.814	92.5297	95.9108
			654	95.8126									34.0026	0.45252	44.7382	0.63044		453	82.8491	89.4989	95.3952	94.3792
			656	96.5369									34.2727	0.46375	45.0048	0.62664		455	75.5267	84.5375	95.5792	94.4843
			658	93.2728									34.5413	0.47314	45.2844	0.62028		456	77.405	90.0133	94.3779	96.7377
			660	95.5967									34.8132	0.48443	45.5603	0.61356		457	81.2857	93.0117	95.5969	99.4908
			662	94.8952									35.0893	0.49541	45.8463	0.60915		459	80.2253	89.2938	91.3782	98.8783
			664	92.181									35.3567	0.50449	46.1046	0.60215		460	81.503	91.3156	93.5482	96.5807
			666	93.8802									35.6348	0.51569	46.413	0.59518		461	75.9488	87.1334	93.0095	92.4594
			668	96.5981									35.9136	0.52603	46.6939	0.59021		463	79.5794	91.4131	95.3097	97.4247
			670	95.3749									36.1879	0.53447	46.9486	0.58271		464	76.0165	93.8198	93.748	94.3986
			672	93.0904									36.4574	0.5452	47.2386	0.57552		465	81.2658	88.6724	93.5873	91.8719
			674	96.457									36.738	0.55457	47.5161	0.57005		467	82.7206	90.5948	94.2526	99.1067
			676	94.7807									37.0065	0.56207	47.8031	0.56205		468	78.3389	89.1285	95.591	96.4338
			678	94.4852									37.2886	0.5719	48.0648	0.55466		469	82.2137	89.4436	92.9227	91.905
			680	94.8734									37.5526	0.57982	48.3725	0.54866		471	79.5587	90.966	96.4022	94.6516
			682	95.624									37.8397	0.58601	48.6179	0.54037		472	76.1558	90.2035	91.828	96.9452
			683	94.16									38.1065	0.5946	48.9126	0.53275		473	80.641	93.8281	96.7565	96.7683
			685	94.8279									38.3825	0.60074	49.1888	0.52625		475	76.7443	91.8037	93.3647	96.2075
			687	94.1964									38.6697	0.60537	49.4597	0.51749		476	77.3583	90.004	91.1188	98.1262
			689	97.4544									38.9387	0.61233	49.7478	0.50973		478	77.724	91.1941	94.2009	102.515
			691	96.3362									39.2206	0.61637	50.0093	0.50334		479	76.3333	88.1892	93.3243	97.0149
			693	94.3601									39.4969	0.61921	50.3014	0.49643		480	83.4057	90.4903	95.8742	95.0279
			695	93.4501									39.772	0.62431	50.5277	0.48919		482	77.8467	88.7506	97.1561	94.2766
			697	93.5107									40.0491	0.62612	50.7749	0.48176		483	80.8427	88.8358	92.528	95.7742
			699	95.8229									40.3251	0.62714	51.0447	0.47428		484	80.648	92.7429	100.366	95.9168
			701	95.4142									40.6025	0.6302	51.2878	0.4668		486	79.2244	91.8937	92.1833	95.9739
			703	96.8006									40.8861	0.62981	51.546	0.45925		487	81.4019	91.3112	92.7215	94.1547
			705	93.5228									41.1517	0.62894	51.7898	0.45162		488	76.8012	83.9704	93.3744	93.9959
			707	94.3276									41.435	0.62995	52.0255	0.44397		490	81.1439	87.4297	91.0244	96.6254
			709	95.8094									41.7262	0.62736	52.2903	0.43625		491	81.4682	94.5472	98.3262	96.2437
			711	94.3655									41.9918	0.62477	52.5064	0.42852		492	76.0001	91.2771	90.466	100.058
			713	94.0113									42.275	0.62377	52.7992	0.42069		494	76.9776	90.4642	95.2164	95.3879
			715	95.5725									42.5643	0.61922	53.0014	0.41293		495	81.1986	88.6871	97.9372	91.0724
			717	94.128									42.8242	0.61511	53.2984	0.40498		496	78.433	89.8456	95.2344	100.7
			719	96.1487									43.1138	0.61233	53.5391	0.39716		498	78.6261	92.9252	96.0344	96.8012
			721	95.0933									43.3855	0.60618	53.78	0.38923		499	75.8228	89.3593	93.2145	100.035
			723	93.7364									43.6692	0.60074	54.0225	0.38132		501	82.3663	92.8968	89.8873	97.5516
			724	95.4321									43.9483	0.59647	54.2881	0.3734		502	79.0098	90.0792	92.6634	92.4268
			726	94.5756									44.2308	0.5891	54.5352	0.36554		503	76.3467	89.2962	93.479	97.4535
			728	94.4629									44.4974	0.58259	54.7925	0.35762		505	81.6742	89.8897	101.189	94.6185
			730	94.6804									44.7883	0.57701	55.0219	0.34974		506	82.1153	93.0472	95.0621	92.7478
			732	95.7651									45.0627	0.56857	55.2797	0.34187		507	79.6338	91.6012	94.0129	96.5926
			734	94.7235									45.3468	0.5612	55.5452	0.334		509	80.9354	88.9755	97.3829	97.1711
			736	94.6918									45.6153	0.55454	55.7854	0.32619		510	75.4153	93.1064	93.3597	100.645
			738	94.4489									45.8973	0.54529	56.0496	0.31839		511	81.741	95.4444	96.2409	99.2256
			740	95.1391									46.1786	0.53725	56.2757	0.31062		513	79.689	87.3687	91.6732	98.3549
			742	94.0351									46.4534	0.52975	56.5463	0.30292		514	80.6336	91.7435	90.9232	100.788
			744	93.9183									46.7287	0.52006	56.7949	0.29528		515	81.8748	91.0262	95.5863	95.7997
			746	94.4205									47.0145	0.51145	57.0388	0.28777		517	80.3704	89.498	92.6636	98.2704
			748	94.2922									47.2849	0.50324	57.3087	0.28031		518	81.1019	93.524	94.1062	101.415
			750	94.6349									47.5591	0.49455	57.5361	0.27298		519	79.7164	91.5313	94.2716	99.9515
			752	95.7192									47.7936	0.48642	57.8074	0.26569		521	78.4562	93.335	90.6457	99.6414
			754	92.4779									48.068	0.4782	58.0432	0.25854		522	79.9191	91.5003	94.9853	96.4758
			756	95.1671									48.3027	0.46995	58.3066	0.25146		523	82.0963	90.4988	94.7794	97.1506
			758	94.3233									48.5631	0.46169	58.5247	0.24451		525	80.8299	92.9123	95.0178	94.3129
			760	94.842									48.8116	0.4533	58.8008	0.23764		526	81.2839	88.3249	95.7891	98.8921
			762	96.3082									49.0695	0.44491	59.0409	0.23096		528	78.6012	89.9602	92.9924	93.5975
			764	95.3294									49.3197	0.43655	59.3118	0.22438		529	85.7886	89.0894	93.9572	95.6101
			766	96.1633									49.5561	0.42818	59.5412	0.21794		530	80.5031	88.4013	96.3619	97.7404
			767	96.5644									49.8297	0.41975	59.8185	0.21165		532	83.2744	87.8915	95.8146	94.6495
			769	93.8366									50.0614	0.41135	60.0643	0.20549		533	83.0004	86.8099	97.216	95.8985
			771	95.7601									50.3268	0.40295	60.3014	0.19945		534	75.9449	94.9272	91.9568	102.098
			773	94.7853									50.5671	0.39457	60.541	0.19356		536	83.9222	87.0081	95.644	98.6762
			775	94.5946									50.823	0.38629	60.7956	0.18783		537	80.9494	89.4495	96.1196	93.6525
			777	93.402									51.0695	0.37801	61.0544	0.18219		538	78.9839	88.8835	89.6598	97.1565
			779	94.7471									51.3246	0.3697	61.3063	0.17673		540	80.6179	89.2846	99.6191	94.2554
			781	92.9933									51.5725	0.36144	61.5343	0.17136		541	78.4463	93.1711	91.5763	95.2464
			783	94.0566									51.8243	0.35325	61.7987	0.16619		542	83.3614	92.0591	96.4617	97.5153
			785	95.5358									52.0684	0.34517	62.0292	0.16117		544	79.4854	87.5493	96.6185	94.8406
			787	93.1216									52.3256	0.33716	62.3022	0.15622		545	81.5076	90.9654	89.4687	96.2513
			789	93.3825									52.5712	0.32917	62.5548	0.15145		546	79.024	93.9167	94.374	95.9936
			791	95.3957									52.8269	0.32119	62.8102	0.14678		548	78.0225	92.2008	94.6789	96.6129
			793	93.0655									53.0732	0.31331	63.0398	0.14234		549	81.2197	90.971	93.6422	100.112
			795	94.4686									53.3374	0.3055	63.328	0.13794		551	107.158	87.3567	95.3546	100.955
			797	94.7165									53.57	0.29782	63.5269	0.13376		552	80.2701	94.2194	95.7437	96.0244
			799	93.8742									53.8288	0.2902	63.8196	0.1296		553	84.136	89.7682	97.8146	94.7232
			801	94.8217									54.0825	0.2827	64.0518	0.12568		555	78.354	89.3051	91.1641	95.2445
			803	94.9325									54.3247	0.27536	64.3195	0.12188		556	82.7129	91.2345	95.8421	96.9365
			805	94.8706									54.5832	0.26805	64.5466	0.11821		557	80.3325	90.5091	95.6948	97.0232
			807	95.135									54.825	0.26074	64.8311	0.11464		559	78.55	87.6914	91.1554	97.4633
			808	95.1053									55.0855	0.25354	65.0563	0.11119		560	81.9978	84.8737	97.6422	96.921
			810	95.1432									55.3283	0.24652	65.3083	0.10776		561	77.0634	94.5983	93.6146	97.9814
			812	94.245									55.5904	0.2396	65.566	0.10452		563	86.8288	88.7985	93.6982	103.062
			814	95.9041									55.8305	0.23285	65.827	0.10147		564	78.9204	91.3462	96.3185	94.7613
			816	95.336									56.086	0.22609	66.0624	0.09844		565	77.2681	95.7991	91.3399	101.902
			818	95.5704									56.335	0.21952	66.3287	0.09557		567	80.7474	87.0055	91.7784	93.4663
			820	95.2606									56.5879	0.21305	66.5436	0.09284		568	80.9899	95.3505	96.3162	94.2569
			822	93.3853									56.8436	0.2067	66.8331	0.09019		569	84.4035	89.5878	93.1453	98.2203
			824	94.7295									57.092	0.20049	67.0576	0.08757		571	81.2837	88.6498	96.0054	93.8872
			826	93.7794									57.3471	0.1945	67.3342	0.08511		572	80.0577	90.4166	91.9708	99.6904
			828	94.9357									57.597	0.18864	67.5815	0.08273		574	81.1902	88.6099	96.0521	92.2301
			830	94.2343									57.8488	0.18293	67.8136	0.08044		575	76.6292	93.78	98.0037	95.1295
			832	94.4995									58.0915	0.17733	68.0786	0.07821		576	80.4973	90.1563	94.2222	97.7928
			834	94.5651									58.3533	0.17185	68.3184	0.07604		578	81.5568	92.1594	96.3499	99.4718
			836	95.8388									58.5946	0.1666	68.5674	0.07397		579	80.1846	94.8435	92.8564	97.6537
			838	95.25									58.8546	0.16137	68.8338	0.07202		580	81.3544	89.804	92.4713	99.8724
			840	94.8929									59.0995	0.15629	69.07	0.07005		582	80.8184	91.2736	97.0838	96.6018
			842	94.1419									59.3502	0.15135	69.327	0.06831		583	82.2234	94.7101	89.6508	99.032
			844	92.9377									59.6011	0.14665	69.5645	0.06649		584	83.0366	94.016	95.8404	98.273
			846	94.3751									59.8617	0.14205	69.811	0.06488		586	77.9676	90.0736	92.5493	93.2972
			848	96.273									60.0966	0.1376	70.0712	0.06324		587	83.3234	88.6564	90.8402	97.0303
			849	93.4051									60.3558	0.13332	70.3015	0.06165		588	80.1771	88.7651	100.662	95.7551
			851	95.6138									60.6069	0.12917	70.5644	0.06011		590	81.6038	93.5543	94.6425	98.3268
			853	92.6361									60.8529	0.12513	70.8224	0.05868		591	85.607	92.0117	94.8277	97.8206
			855	93.9758									61.1105	0.12122	71.0489	0.05722		592	80.0923	94.4701	95.2889	97.4128
			857	94.3864									61.3629	0.11747	71.3167	0.05587		594	84.6707	87.1337	90.1882	95.9837
			859	94.6436									61.6075	0.11382	71.577	0.05459		595	81.7552	89.415	95.4123	96.8778
			861	94.9673									61.858	0.11036	71.8215	0.05338		597	83.2405	93.4462	91.8122	97.9002
			863	95.8321									62.1101	0.10749	72.0689	0.05225		598	84.7278	90.2566	95.9982	96.3416
			865	93.4807									62.3604	0.10359	72.3103	0.05114		599	79.0278	95.0246	95.3158	99.4063
			867	95.6488									62.6024	0.10034	72.558	0.05008		601	82.2417			95.8553
			869	94.7278									62.8613	0.09729	72.8175	0.04906
			871	96.371									63.1054	0.0943	73.0639	0.0481
			873	96.6022									63.3616	0.09146	73.3231	0.04714
			875	92.7413									63.6058	0.0888	73.5714	0.04624
			877	94.2984									63.8581	0.08618	73.8129	0.04533
			879	93.0931									64.111	0.08366	74.0441	0.04447
			881	93.4013									64.3566	0.08121	74.3148	0.04367
			883	92.7411									64.6058	0.07887	74.5631	0.04286
			885	94.3212									64.8618	0.07671	74.8098	0.04212
			887	95.0679									65.1078	0.07452	75.0709	0.04145
			889	95.5764									65.3635	0.07249	75.3221	0.04085
			890	97.0998									65.6081	0.07053	75.568	0.04012
			892	94.863									65.8598	0.06864	75.8099	0.03943
			894	98.525									66.1134	0.06671	76.0733	0.03879
			896	95.8012									66.3624	0.0649	76.3088	0.03823
			898	94.675									66.6128	0.06318	76.5697	0.03767
			900	93.9546									66.8612	0.06151	76.8182	0.03718
													67.1167	0.05999	77.0706	0.03671
													67.3546	0.05848	77.3109	0.03622
													67.6173	0.05705	77.5809	0.03585
													67.8572	0.05581	77.8205	0.03542
													68.1178	0.05458	78.0708	0.03497
													68.3608	0.0533	78.3093	0.03462
													68.6189	0.05207	78.5787	0.03418
													68.8682	0.05096	78.8198	0.03378
													69.1081	0.04985	79.0667	0.03346
													69.3637	0.04883	79.312	0.03318
													69.6167	0.04784	79.5567	0.0329
													69.8621	0.04694	79.816	0.03261
													70.1185	0.04615	80.0644	0.03234
													70.3625	0.04527	80.3094	0.03208
													70.6143	0.04447	80.5623	0.03188
													70.8673	0.04366	80.8041	0.03165
													71.1211	0.04285	81.076	0.03144
													71.3639	0.04204	81.2985	0.03124
													71.6253	0.04132	81.5754	0.03101
													71.8697	0.04066	81.8027	0.03085
													72.1214	0.04008	82.0663	0.03071
													72.3711	0.03952	82.3157	0.03055
													72.6247	0.03901	82.5506	0.03044
													72.8695	0.03847	82.814	0.03034
													73.1188	0.03803	83.0459	0.03019
													73.3694	0.03753	83.3189	0.03007
													73.6218	0.03713	83.526	0.02993
													73.8626	0.03659	83.8161	0.02976
													74.125	0.03623	84.0468	0.02963
													74.3645	0.03581	84.3139	0.02946
													74.6118	0.03555	84.5479	0.02946
													74.8656	0.03519	84.829	0.02935
													75.1099	0.03487	85.0574	0.02922
													75.3673	0.0346	85.3221	0.02923
													75.6064	0.03434	85.5644	0.02912
													75.8704	0.03405	85.8085	0.02906
													76.1109	0.03376	86.0816	0.02895
													76.3633	0.03345	86.3053	0.0288
													76.6192	0.03325	86.5714	0.02879
													76.8636	0.03309	86.8094	0.02879
													77.1088	0.03286	87.0633	0.02879
													77.3688	0.03275	87.3175	0.02869
													77.6181	0.03263	87.5395	0.02859
													77.8686	0.0325	87.8239	0.0285
													78.1214	0.0323	88.0447	0.02851
													78.3733	0.03223	88.3184	0.02845
													78.6169	0.03218	88.5469	0.02844
													78.8773	0.03175	88.8007	0.02843
													79.1154	0.03211	89.0502	0.02838
													79.3736	0.03201	89.3024	0.0283
													79.6192	0.03189	89.5489	0.02827
													79.8756	0.03189	89.7979	0.02825
													80.1269	0.03195	90.061	0.02825
													80.3694	0.03193	90.3149	0.02815
													80.628	0.03186	90.5485	0.02812
													80.8713	0.03193	90.804	0.02798
													81.1256	0.0318	91.0469	0.02798
													81.3652	0.03194	91.2999	0.02795
													81.6185	0.03187	91.5586	0.02791
													81.8688	0.03178	91.8087	0.02777
													82.1101	0.03203	92.0631	0.02772
													82.3654	0.03201	92.3107	0.02764
													82.6069	0.03189	92.5826	0.02764
													82.8626	0.03179	92.789	0.02756
													83.1095	0.03178	93.0722	0.02755
													83.3639	0.03172	93.2939	0.0275
													83.6127	0.03202	93.5574	0.02743
													83.8554	0.03189	93.8081	0.02737
													84.1115	0.03187	94.0535	0.0273
													84.3447	0.03188	94.3159	0.02727
													84.6031	0.03192	94.5719	0.02725
													84.8471	0.03194
													85.1001	0.03187
													85.3549	0.03189
													85.5958	0.03194
													85.854	0.03198
													86.1002	0.03202
													86.3596	0.03193
													86.6016	0.03196
													86.8562	0.03201
													87.1094	0.03203
													87.3552	0.03202
													87.6124	0.03202
													87.8562	0.03201
													88.1168	0.03206
													88.3523	0.03201
													88.6192	0.03206
													88.853	0.03197
													89.1104	0.03199
													89.3525	0.03204
													89.6058	0.03208
													89.8527	0.03214
													90.1063	0.03269
													90.3644	0.03242
													90.6016	0.03227
													90.86	0.0323
													91.1042	0.0323
													91.3623	0.03245
													91.6036	0.03236
													91.8679	0.03245
													92.1044	0.03227
													92.3709	0.03235
													92.6105	0.03234
													92.8665	0.03239
													93.113	0.03248
													93.3712	0.03263
													93.6148	0.0325
													93.8646	0.03256
													94.1173	0.03248
													94.3666	0.03257
													94.6111	0.0325

## Sheet: Figure 5
Figure 5a						Figure 5b
time/s	G' in Pa	G" in Pa	time/s	conversion %		time/s	G' in Pa	G" in Pa	time/s	conversion %
2.95	0.7627	117.5	2.5	0.43644		0.25	0.729	124.5	0.9	-0.10347
4	0.6775	117.6	3.8	0.89357		1.3	0.8247	124.4	2.3	-1.33145
7	0.7291	117.7	5.2	0.50942		3.32	0.8376	124.7	3.6	-1.23082
8.09	0.7229	117.7	6.5	0.24468		6.35	0.7421	124.9	5	-0.03357
10.03	0.6632	117.8	7.9	0.29404		7.35	0.807	125	6.3	0.52176
12.08	0.6325	117.8	9.2	0.6651		9.36	0.8241	125	7.7	-0.72246
14.08	0.6717	117.7	10.6	1.39979		11.38	0.59	124.9	9	1.35925
16.19	0.685	117.8	11.9	1.25107		13.46	0.5968	124.9	10.4	-0.62614
18.21	0.6332	117.8	13.3	0.15192		16.45	0.7204	124.5	11.7	-1.78496
20.19	0.7064	117.9	14.6	-0.46556		17.52	0.695	124.6	13.1	-1.15661
22.25	0.746	117.8	17.3	1.30144		19.53	0.7136	124.7	14.4	-0.31482
24.24	0.6133	117.9	18.7	-0.38305		21.53	0.7078	124.7	15.8	-0.87565
26.27	0.691	117.9	20.1	0.65228		23.57	0.6991	125	17.1	-0.87326
27.31	0.5724	117.8	21.4	-0.2902		25.57	0.6898	125	18.5	0.80529
30.31	0.6975	117.9	22.8	0.00641		28.58	0.5348	125.1	19.8	-0.66595
32.3	0.7203	93.51	24.1	1.06774		30.6	1.07	125	21.2	0.08384
33.33	2.223	77.16	25.5	0.20045		31.63	0.2844	125.5	22.6	-0.48626
35.34	0.8759	57.32	26.8	0.67718		33.63	0.6736	125.2	23.9	-0.79548
37.4	0.8953	47.72	28.2	1.25803		35.75	0.6886	125	25.3	0.11861
39.43	0.8971	41.45	29.5	1.13203		37.69	0.7014	125	26.6	-0.66559
41.47	0.8826	36.92	33.6	1.71983		39.73	0.6163	124.8	28	-1.14854
43.48	0.8636	33.64	37.6	3.72757		41.7	0.6714	125	29.3	-0.16209
45.47	0.7829	31.07	40.3	2.31762		43.7	0.5894	125.2	30.7	-1.00462
47.47	0.7816	29.32	41.7	4.33324		45.8	0.7462	125.2	32	0.64183
49.5	0.3861	27.96	43	3.75752		47.9	0.6941	125.4	33.4	0.13392
51.52	2.28	27.12	44.4	3.14746		49.9	0.6898	125.6	34.7	-0.40563
53.54	15.48	28.29	45.8	2.5722		52.9	0.5783	126	36.1	0.9827
55.6	63.64	34.62	47.1	3.60835		53.9	0.7117	126.4	37.4	-0.61486
57.59	191.4	51.47	51.2	5.50794		55.9	0.4723	127.1	38.8	-0.05063
59.66	498.7	91.15	52.5	6.41881		57.9	0.3628	128.5	40	0.17713
61.7	1150	176.9	53.9	5.38834		60	0.2464	131	42	-0.60468
63.72	2361	351.1	55.2	10.6375		63.1	0.2066	135.2	43	-0.60523
65.73	4448	670.3	56.6	7.57099		64	0.2225	136.9	44	-1.19633
67.78	7854	1212	57.9	11.4606		66.1	0.2274	140.3	46	1.01627
69.8	13220	2099	59.3	9.05078		68	0.1391	144	47	-1.29953
71.8	21210	3438	60.6	11.7597		70.1	0.04071	147.7	48	0.315
73.8	32450	5339	62	14.0892		72.1	0.1439	151.8	50	0.79217
75.8	47420	7908	63.3	13.2216		74.1	0.05107	156.3	51	0.24272
77.8	66500	11190	64.7	16.79		75.2	--	158.5	52	0.15732
79.9	89300	15240	66	11.632		77.2	0.09735	163.2	54	0.09888
81.9	117300	20040	67.4	18.2072		79.2	0.1686	168	55	-0.5612
83.9	149900	25660	68.8	16.0843		81.2	0.326	173.7	56	-1.16028
86	187200	32120	70	19.074		83.2	0.5943	179.9	58	-0.78484
88	228700	39370	71	19.0076		85.3	0.6431	186.7	59	-0.89152
90	274200	47550	73	22.455		87.3	1.107	194.2	60	-0.95903
92	323300	56820	74	23.0918		89.3	1.273	202.6	62	-0.13989
94.2	376100	67040	76	26.5676		91.3	1.767	211.8	63	-0.82896
96.1	431800	78150	77	25.665		94.4	1.884	228.1	65	-1.03214
98.1	490600	90520	78	27.768		95.3	2.746	235.4	66	0.67999
100.2	551300	103700	80	28.2491		97.4	4.052	249.5	67	-0.6444
102.2	615100	118200	81	28.6485		99.5	8.209	272.6	69	-0.52744
103.2	647800	125700	82	30.3646		101.5	64.74	334.9	70	0.66834
105.2	714200	141700	84	29.1778		103.5	360.6	475.5	71	-0.92683
108.2	819100	167500	85	28.7998		105.5	1072	694	73	0.33555
109.2	855000	176500	86	27.6163		107.6	2162	986.8	74	0.73402
111.3	928800	194900	88	34.3726		109.6	3575	1412	75	-0.01688
113.3	1004000	214300	89	31.9645		111.6	5637	2115	77	-0.00128
115.3	1080000	233800	90	35.8417		113.6	9126	3291	78	-0.88583
117.3	1158000	253800	92	32.8664		115.6	14880	5146	79	0.27143
119.3	1237000	273900	93	35.3108		117.6	23360	7877	81	-2.46046
121.3	1318000	294100	94	36.247		119.7	34710	11660	82	-0.53854
124.4	1443000	324900	96	38.2486		121.7	48780	16610	83	-0.72503
125.4	1486000	335300	97	42.0051		123.7	64970	22740	85	-0.54772
127.4	1572000	355700	99	34.297		125.7	84060	30190	86	-0.65623
129.4	1656000	374700	100	38.9574		127.8	105800	39080	88	-0.90197
131.5	1746000	397600	101	37.2168		129.8	130500	49500	89	-1.67599
133.5	1835000	418800	103	35.9658		131.8	158100	61420	90	-0.4326
135.6	1925000	440100	104	41.7772		133.8	188600	74790	92	0.41792
137.6	2017000	462000	105	34.1321		135.8	222000	89650	93	0.39746
139.6	2109000	484100	107	39.8318		137.8	258200	106000	94	0.37893
141.6	2203000	506200	108	39.6134		139.9	297500	123700	96	0.53386
143.6	2292000	531800	109	39.7062		141.9	339700	143100	97	-0.54102
145.7	2387000	554500	111	37.9685		144	384700	163800	98	0.27785
147.7	2487000	577900	112	40.7306		145.9	432900	186200	100	-1.71387
149.7	2587000	601300	113	40.2734		149	511100	222900	101	0.01871
151.7	2691000	625300	115	40.2738		150	538900	236000	102	0.68944
153.8	2798000	649600	116	36.8641		152.1	596900	263400	104	-0.19814
155.8	2903000	671400	117	38.7455		153.1	627300	278000	105	1.01306
157.7	3009000	694500	119	37.9634		155.1	691000	308700	106	0.6533
159.8	3113000	716100	120	39.5378		157.1	758400	341500	108	2.00355
161.8	3222000	739600	122	38.7499		160.2	866800	394400	109	0.69467
163.8	3332000	762700	123	39.6196		161.1	904900	413000	111	1.50225
165.9	3446000	786500	124	43.9088		163.2	984800	451700	112	0.88904
167.9	3563000	811700	126	42.4752		165.2	1068000	492100	113	1.03159
169.9	3676000	835200	127	42.4736		167.2	1156000	534000	115	2.37102
171.9	3791000	859300	128	41.4493		169.2	1249000	577300	116	3.65156
173.9	3900000	882100	130	42.2589		171.3	1347000	621900	117	3.55405
176	4023000	906600	131	43.1921		173.2	1447000	667600	119	5.25609
178	4146000	931200	132	41.5024		175.3	1555000	715000	120	4.26009
180	4271000	957700	134	42.1585		177.3	1668000	764200	121	5.45872
181.1	4339000	967700	135	42.9221		180.4	1846000	840000	123	6.4726
183.1	4467000	995600	136	39.0938		182.4	1969000	891300	124	6.38464
186.1	4661000	1032000	138	45.4618		183.4	2047000	1063000	125	6.19081
187.2	4725000	1045000	139	41.1461		185.5	2152000	965800	127	7.06123
189.2	4852000	1070000	140	38.3632		187.5	2286000	1021000	128	7.14617
191.1	4993000	1094000	142	42.4396		189.5	2425000	1078000	129	6.64717
193.2	5136000	1120000	143	44.3555		191.5	2571000	1136000	131	9.20057
195.2	5275000	1144000	145	42.9876		193.6	2722000	1196000	132	8.42133
197.2	5422000	1167000	146	40.8761		195.6	2879000	1257000	134	9.51681
199.3	5567000	1193000	147	43.6477		197.5	3039000	1316000	135	9.6107
202.3	5786000	1228000	149	43.8882		199.6	3212000	1383000	136	10.5858
203.3	5853000	1240000	150	44.5349		201.6	3394000	1449000	138	11.6635
205.3	5995000	1260000	151	38.8235		203.6	3584000	1519000	139	12.8818
207.3	6146000	1285000	153	41.7699		206.7	3882000	1621000	140	12.0522
209.4	6296000	1309000	154	44.4014		207.6	3988000	1657000	142	12.4733
211.4	6450000	1332000	155	42.6057		209.7	4200000	1728000	143	14.8547
213.4	6613000	1356000	157	42.4569		211.8	4419000	1798000	144	13.8423
215.4	6766000	1381000	158	43.917		213.7	4645000	1870000	146	14.5925
217.6	6924000	1405000	159	44.4308		215.7	4871000	1937000	147	16.0021
219.5	7080000	1427000	161	42.2524		217.8	5117000	2013000	148	15.644
221.5	7243000	1452000	162	42.5575		219.8	5374000	2090000	150	16.2909
223.6	7413000	1476000	163	43.1306		222.8	5782000	2209000	151	17.2564
225.6	7588000	1503000	165	41.3023		223.8	5921000	2249000	152	16.9969
227.6	7754000	1530000	166	44.9085		225.9	6213000	2333000	154	16.9619
230.6	8025000	1569000	168	43.289		226.9	6365000	2376000	155	17.3679
231.7	8107000	1578000	169	46.5978		228.9	6666000	2459000	157	18.0025
233.7	8287000	1603000	170	40.9082		231	6974000	2543000	158	17.522
235.7	8462000	1620000	172	42.5611		233	7299000	2632000	159	18.5591
237.7	8650000	1650000	173	42.1115		236	7782000	2762000	161	18.5757
239.7	8835000	1676000	174	45.2924		237.1	7969000	2808000	162	18.875
241.8	9031000	1699000	176	41.2286		239.1	8348000	2909000	163	18.8259
243.8	9227000	1732000	177	44.1829		241.1	8752000	3014000	165	18.9528
245.8	9425000	1752000	178	42.1915		243.1	9165000	3119000	166	19.7054
247.8	9616000	1775000	180	42.4036		245.1	9612000	3232000	167	18.9928
249.8	9844000	1808000	181	44.6452		247.1	10060000	3336000	169	20.0424
251.9	10030000	1826000	182	40.8775		249.2	10540000	3455000	170	20.0132
252.9	10130000	1837000	184	44.4105		251.2	11040000	3574000	171	20.5009
255.9	10380000	1867000	185	46.4972		253.2	11550000	3692000	173	20.1245
257.9	10610000	1898000	186	44.1861		255.2	12070000	3810000	174	20.5554
258.9	10720000	1909000	188	45.1444		258.2	12900000	4002000	175	20.4179
260.9	10930000	1935000	189	42.9929		260.3	13480000	4119000	177	20.5095
263	11170000	1968000	191	44.4698		261.3	13820000	4192000	178	21.4007
265.1	11410000	1993000	192	45.0542		263.3	14490000	4339000	180	21.4337
267.1	11640000	2023000	193	43.9346		265.3	15200000	4490000	181	20.4825
269.1	11870000	2047000	195	46.0432		268.3	16300000	4718000	182	21.1117
271.1	12080000	2079000	196	43.403		269.4	16740000	4819000	184	22.2009
274.2	12430000	2115000	197	42.6577		271.4	17490000	4968000	185	21.9928
275.1	12550000	2127000	199	44.3224		273.5	18310000	5136000	186	22.2601
277.2	12810000	2161000	200	44.3738		275.5	19240000	5334000	188	22.3072
279.2	13060000	2174000	201	46.4356		277.5	20140000	5514000	189	20.1541
281.2	13330000	2214000	203	44.9428		279.5	21190000	5725000	190	21.8246
283.2	13580000	2241000	204	44.9967		281.6	22110000	5917000	192	22.7577
285.2	13850000	2272000	205	45.2591		283.5	23240000	6138000	193	22.7108
287.2	14120000	2306000	207	46.2541		285.6	24470000	6387000	194	22.2382
290.4	14510000	2337000	208	45.2029		287.6	25830000	6657000	196	22.4888
291.3	14650000	2351000	209	45.8168		289.6	27220000	6924000	197	23.1689
294.3	15020000	2388000	211	45.8878		292.7	29540000	7393000	198	24.3108
295.3	15140000	2398000	212	46.3725		293.6	30480000	7566000	200	23.9175
297.4	15500000	2436000	214	43.7901		295.7	32200000	7892000	201	22.9372
299.4	15780000	2464000	215	48.0989		298.7	34950000	8402000	203	24.7444
301.4	16070000	2497000	216	46.5247		299.7	35840000	8571000	204	23.3698
303.5	16330000	2516000	218	47.2246		301.7	37700000	8877000	205	23.2559
305.5	16630000	2550000	219	45.3805		303.9	40190000	9373000	207	24.2384
307.5	16980000	2579000	220	43.9604		304.8	41590000	9637000	208	22.3819
309.5	17260000	2605000	222	44.4606		307	44440000	10170000	209	23.576
311.5	17540000	2636000	223	45.3593		308.8	47360000	10700000	211	23.6426
314.6	18030000	2689000	224	48.0662		310.9	51150000	11420000	212	25.3184
315.6	18200000	2712000	226	46.8168		312.9	54280000	11960000	213	24.4839
317.7	18520000	2737000	227	44.3606		314.9	58300000	12700000	215	23.3883
319.6	18860000	2764000	228	50.0218		317	62650000	13490000	216	24.0124
321.7	19230000	2818000	230	47.6456					217	25.4134
323.7	19580000	2842000	231	46.5215					219	24.3438
325.7	19860000	2851000	232	48.4105					220	24.5868
327.7	20160000	2881000	234	43.7158					222	24.365
329.7	20520000	2917000	235	44.8795					223	23.9146
330.8	20750000	2945000	236	43.3034					224	24.7034
332.8	21160000	2982000	238	45.2264					226	25.3063
			239	46.4185					227	23.9703
			241	47.0975					228	25.493
			242	46.575					230	25.7688
			243	45.5656					231	25.3238
			245	45.8309					232	24.2921
			246	45.7684					234	24.4812
			247	48.3036					235	25.093
			249	44.2696					236	24.6151
			250	45.5832					238	25.723
			251	48.0385					239	24.5974
			253	43.4084					240	26.1509
			254	45.9732					242	25.9159
			255	46.5168					243	25.3966
			257	45.2871					245	26.1679
			258	48.1921					246	26.1197
			259	47.7863					247	25.1759
			261	47.7623					249	26.0505
			262	45.7604					250	25.545
			264	48.3243					251	26.3793
			265	47.3665					253	25.6406
			266	45.5096					254	26.5732
			268	46.4362					255	26.7327
			269	45.1463					257	26.5863
			270	48.2939					258	27.4232
			272	49.2524					259	26.4762
			273	45.5142					261	26.6167
			274	43.5234					262	27.6402
			276	46.6181					263	26.8453
			277	48.0607					265	26.2846
			278	45.2231					266	26.1239
			280	46.0294					268	26.9669
			281	50.5767					269	26.2712
			282	42.0665					270	27.8355
			284	46.4391					272	27.5715
			285	48.3962					273	27.5852
			287	49.7103					274	26.7405
			288	49.0348					276	26.693
			289	47.7643					277	28.1782
			291	44.9737					278	26.259
			292	48.0773					280	26.8432
			293	47.4812					281	27.8052
			295	47.1093					282	27.018
			296	49.5574					284	27.6089
			297	47.1386					285	27.4711
			299	49.8892					286	27.7315
			300	48.3071					288	27.873
			301	49.6969					289	27.2826
			303	47.3601					291	28.8196
			304	47.2317					292	27.3295
			305	48.8736					293	28.3341
			307	45.6517					295	28.6074
			308	49.6502					296	27.4855
			310	47.1527					297	27.9097
			311	48.2494					299	27.667
			312	52.0123					300	27.9778
			314	47.4016					301	28.7238
			315	47.3995					303	29.1494
			316	47.0398					304	28.0819
			318	51.5297					305	28.6471
			319	47.4064					307	28.1469
			320	48.4816					308	28.0027
			322	50.515					309	27.9159
			323	47.9629					311	28.7582
			324	46.3707					312	30.051
			326	48.6581					314	27.8129
			327	49.7625					315	27.3779
			328	49.5473					316	29.2147
			330	47.5122					318	28.5858
			331	45.6814					319	28.8774
			333	49.5212					320	28.1057
			334	47.356					322	29.5145
			335	47.2631					323	28.6657

## Sheet: Figure 6
Figure 6c				Figure 6d
	conversion/%	error bar		15W/cm2		37W/cm2		8mW/cm2		8mW/cm2 80°C
15W/cm2	47.5493	1.51156		X position/mm	Z position/mm	X position/mm	Z position/mm	X position/mm	Z position/mm	X position/mm	Z position/mm
37W/cm2	52.2941	1.84985		0	0.000311691	0	0.000780058	0	0.0062	0	0.00298
8mW/cm2	49.0433	4.37657		0.00673	7.03992e-05	0.00673	0.00542	0.00674	0.00629	0.0002325	0.00268
8mW/cm2 80°C	51.7043	2.4908		0.01346	0.00219	0.01347	0.00548	0.01348	0.00474	0.000465	0.00248
				0.02019	0.00447	0.0202	0.00443	0.02021	0.0045	0.0006975	0.00248
				0.02692	0.00315	0.02693	0.0048	0.02695	0.00485	0.00093	0.00218
				0.03366	0.00178	0.03366	0.0039	0.03369	0.00391	0.00116	0.00238
				0.04039	-0.00221	0.04039	0.00201	0.04043	0.00487	0.0014	0.00208
				0.04712	-0.00107	0.04713	0.00468	0.04717	0.00672	0.00163	0.00208
				0.05385	0.000814356	0.05386	0.0052	0.0539	0.00826	0.00186	0.00208
				0.06058	0.00179	0.06059	0.0067	0.06064	0.00772	0.00209	0.00208
				0.06731	0.000941773	0.06732	0.00537	0.06738	0.00804	0.00233	0.00208
				0.07404	-0.00182	0.07406	0.00486	0.07412	0.00748	0.00256	0.00208
				0.08077	0.000152189	0.08079	0.00701	0.08086	0.00719	0.00279	0.00207
				0.0875	0.0015	0.08752	0.00781	0.0876	0.00692	0.00302	0.00207
				0.09423	0.00248	0.09425	0.00636	0.09433	0.00677	0.00326	0.00207
				0.10096	0.00352	0.10098	0.00402	0.10107	0.00788	0.00349	0.00217
				0.1077	0.00105	0.10772	0.00422	0.10781	0.00781	0.00372	0.00217
				0.11443	-0.00045327	0.11445	0.0051	0.11455	0.00813	0.00395	0.00217
				0.12116	0.00138	0.12118	0.00593	0.12129	0.00801	0.00419	0.00237
				0.12789	0.00102	0.12791	0.00595	0.12802	0.00833	0.00442	0.00207
				0.13462	0.00138	0.13465	0.00752	0.13476	0.00905	0.00465	0.00207
				0.14135	0.00155	0.14138	0.00557	0.1415	0.00983	0.00488	0.00207
				0.14808	0.0029	0.14811	0.00697	0.14824	0.00972	0.00512	0.00237
				0.15481	0.00144	0.15484	0.00871	0.15498	0.00944	0.00535	0.00217
				0.16154	0.000865687	0.16157	0.01	0.16171	0.00964	0.00558	0.00217
				0.16827	-0.000100605	0.16831	0.00926	0.16845	0.01003	0.00581	0.00217
				0.17501	-5.88967e-05	0.17504	0.0099	0.17519	0.01001	0.00605	0.00216
				0.18174	0.00237	0.18177	0.00919	0.18193	0.0111	0.00628	0.00186
				0.18847	0.00144	0.1885	0.00968	0.18867	0.01247	0.00651	0.00206
				0.1952	0.00105	0.19524	0.00772	0.1954	0.01498	0.00674	0.00206
				0.20193	0.00201	0.20197	0.00604	0.20214	0.01617	0.00698	0.00206
				0.20866	0.00188	0.2087	0.0066	0.20888	0.01343	0.00721	0.00206
				0.21539	0.00404	0.21543	0.00725	0.21562	0.01143	0.00744	0.00206
				0.22212	0.0044	0.22217	0.00729	0.22236	0.01315	0.00767	0.00186
				0.22885	0.005	0.2289	0.00788	0.22909	0.01579	0.00791	0.00186
				0.23558	0.00284	0.23563	0.008	0.23583	0.01588	0.00814	0.00186
				0.24231	0.00294	0.24236	0.00807	0.24257	0.01586	0.00837	0.00186
				0.24905	0.0027	0.24909	0.00911	0.24931	0.01436	0.0086	0.00206
				0.25578	0.00581	0.25583	0.00855	0.25605	0.01385	0.00884	0.00186
				0.26251	0.00519	0.26256	0.0094	0.26278	0.01443	0.00907	0.00185
				0.26924	0.00262	0.26929	0.01152	0.26952	0.01336	0.0093	0.00185
				0.27597	0.00342	0.27602	0.01089	0.27626	0.01315	0.00953	0.00185
				0.2827	0.00348	0.28276	0.00957	0.283	0.01194	0.00977	0.00185
				0.28943	0.0031	0.28949	0.00875	0.28974	0.01049	0.01	0.00185
				0.29616	0.00352	0.29622	0.00803	0.29647	0.01213	0.01023	0.00185
				0.30289	0.00409	0.30295	0.00674	0.30321	0.01271	0.01046	0.00185
				0.30962	0.00337	0.30968	0.00918	0.30995	0.01313	0.0107	0.00185
				0.31636	0.00558	0.31642	0.01027	0.31669	0.01255	0.01093	0.00185
				0.32309	0.00599	0.32315	0.01085	0.32343	0.01232	0.01116	0.00185
				0.32982	0.00452	0.32988	0.01351	0.33016	0.01295	0.01139	0.00185
				0.33655	0.00458	0.33661	0.01369	0.3369	0.01424	0.01163	0.00185
				0.34328	0.00384	0.34335	0.01148	0.34364	0.01545	0.01186	0.00185
				0.35001	0.00466	0.35008	0.00968	0.35038	0.01583	0.01209	0.00154
				0.35674	0.00501	0.35681	0.00733	0.35712	0.01597	0.01232	0.00154
				0.36347	0.00309	0.36354	0.00813	0.36385	0.0155	0.01256	0.00154
				0.3702	0.00474	0.37027	0.01021	0.37059	0.01404	0.01279	0.00184
				0.37693	0.00373	0.37701	0.01118	0.37733	0.01361	0.01302	0.00184
				0.38366	0.00227	0.38374	0.00983	0.38407	0.01336	0.01325	0.00184
				0.3904	0.0028	0.39047	0.01092	0.39081	0.01321	0.01349	0.00184
				0.39713	0.00146	0.3972	0.0117	0.39755	0.01291	0.01372	0.00214
				0.40386	0.000468181	0.40394	0.01412	0.40428	0.01338	0.01395	0.00234
				0.41059	0.00437	0.41067	0.01494	0.41102	0.01557	0.01418	0.00204
				0.41732	0.00319	0.4174	0.01415	0.41776	0.01805	0.01442	0.00204
				0.42405	0.00536	0.42413	0.01467	0.4245	0.01756	0.01465	0.00234
				0.43078	0.00353	0.43087	0.01238	0.43124	0.01729	0.01488	0.00234
				0.43751	0.0042	0.4376	0.0124	0.43797	0.01723	0.01511	0.00213
				0.44424	0.00246	0.44433	0.01033	0.44471	0.01582	0.01535	0.00213
				0.45097	0.00132	0.45106	0.01094	0.45145	0.0162	0.01558	0.00183
				0.45771	0.00202	0.45779	0.01276	0.45819	0.01823	0.01581	0.00183
				0.46444	0.00295	0.46453	0.01352	0.46493	0.01867	0.01604	0.00203
				0.47117	0.00356	0.47126	0.01198	0.47166	0.01867	0.01628	0.00203
				0.4779	0.00351	0.47799	0.01227	0.4784	0.01926	0.01651	0.00203
				0.48463	0.00347	0.48472	0.01234	0.48514	0.01896	0.01674	0.00203
				0.49136	0.00362	0.49146	0.01315	0.49188	0.01943	0.01697	0.00213
				0.49809	0.00598	0.49819	0.01129	0.49862	0.02027	0.01721	0.00213
				0.50482	0.00451	0.50492	0.0111	0.50535	0.02124	0.01744	0.00213
				0.51155	0.00316	0.51165	0.01109	0.51209	0.02247	0.01767	0.00213
				0.51828	0.00182	0.51838	0.01077	0.51883	0.02237	0.0179	0.00233
				0.52502	0.00374	0.52512	0.01174	0.52557	0.0226	0.01814	0.00203
				0.53175	0.00568	0.53185	0.01362	0.53231	0.02237	0.01837	0.00202
				0.53848	0.00519	0.53858	0.01478	0.53904	0.02269	0.0186	0.00202
				0.54521	0.0055	0.54531	0.01502	0.54578	0.02196	0.01883	0.00232
				0.55194	0.00527	0.55205	0.01563	0.55252	0.02122	0.01907	0.00232
				0.55867	0.00337	0.55878	0.01494	0.55926	0.02095	0.0193	0.00262
				0.5654	0.00525	0.56551	0.01483	0.566	0.02111	0.01953	0.00262
				0.57213	0.00639	0.57224	0.01609	0.57273	0.02118	0.01976	0.00282
				0.57886	0.00727	0.57898	0.01646	0.57947	0.02179	0.02	0.00312
				0.58559	0.00539	0.58571	0.01713	0.58621	0.0215	0.02023	0.00292
				0.59232	0.00485	0.59244	0.01888	0.59295	0.02181	0.02046	0.00312
				0.59906	0.00545	0.59917	0.01843	0.59969	0.02076	0.02069	0.00312
				0.60579	0.00622	0.6059	0.01719	0.60642	0.02041	0.02093	0.00312
				0.61252	0.00698	0.61264	0.01695	0.61316	0.02133	0.02116	0.00312
				0.61925	0.00598	0.61937	0.01705	0.6199	0.02122	0.02139	0.00341
				0.62598	0.0058	0.6261	0.0174	0.62664	0.02087	0.02162	0.00341
				0.63271	0.00461	0.63283	0.01937	0.63338	0.02122	0.02186	0.00341
				0.63944	0.00458	0.63957	0.01938	0.64011	0.02337	0.02209	0.00381
				0.64617	0.00481	0.6463	0.01826	0.64685	0.02508	0.02232	0.00381
				0.6529	0.00292	0.65303	0.01813	0.65359	0.02486	0.02255	0.00381
				0.65963	0.00327	0.65976	0.01537	0.66033	0.02622	0.02279	0.00381
				0.66637	0.00426	0.66649	0.01709	0.66707	0.02578	0.02302	0.00381
				0.6731	0.00318	0.67323	0.01901	0.6738	0.025	0.02325	0.00381
				0.67983	0.00415	0.67996	0.01708	0.68054	0.02449	0.02348	0.00381
				0.68656	0.00468	0.68669	0.01815	0.68728	0.02514	0.02372	0.00381
				0.69329	0.0029	0.69342	0.0179	0.69402	0.02693	0.02395	0.00381
				0.70002	0.00221	0.70016	0.01919	0.70076	0.02695	0.02418	0.00391
				0.70675	0.00277	0.70689	0.0236	0.7075	0.02607	0.02441	0.0039
				0.71348	0.00397	0.71362	0.02316	0.71423	0.0254	0.02465	0.0039
				0.72021	0.0043	0.72035	0.02036	0.72097	0.02608	0.02488	0.0041
				0.72694	0.00384	0.72708	0.01836	0.72771	0.02537	0.02511	0.0041
				0.73367	0.00601	0.73382	0.01683	0.73445	0.02555	0.02534	0.0041
				0.74041	0.00499	0.74055	0.0165	0.74119	0.02733	0.02558	0.0046
				0.74714	0.00585	0.74728	0.01662	0.74792	0.02923	0.02581	0.0046
				0.75387	0.00736	0.75401	0.01723	0.75466	0.02983	0.02604	0.0046
				0.7606	0.00728	0.76075	0.0188	0.7614	0.02999	0.02627	0.0046
				0.76733	0.00659	0.76748	0.01774	0.76814	0.02879	0.02651	0.0046
				0.77406	0.00532	0.77421	0.01866	0.77488	0.02632	0.02674	0.0046
				0.78079	0.00613	0.78094	0.01998	0.78161	0.02592	0.02697	0.0041
				0.78752	0.00578	0.78768	0.0216	0.78835	0.02721	0.0272	0.0044
				0.79425	0.00512	0.79441	0.02264	0.79509	0.02772	0.02744	0.00409
				0.80098	0.00554	0.80114	0.02232	0.80183	0.02806	0.02767	0.00409
				0.80772	0.00578	0.80787	0.02258	0.80857	0.02701	0.0279	0.00389
				0.81445	0.00649	0.8146	0.02203	0.8153	0.02791	0.02813	0.00409
				0.82118	0.00526	0.82134	0.02182	0.82204	0.02687	0.02837	0.00379
				0.82791	0.00442	0.82807	0.02254	0.82878	0.02837	0.0286	0.00379
				0.83464	0.00521	0.8348	0.02094	0.83552	0.03085	0.02883	0.00379
				0.84137	0.00554	0.84153	0.02144	0.84226	0.03205	0.02906	0.00409
				0.8481	0.0062	0.84827	0.02287	0.84899	0.03322	0.0293	0.00389
				0.85483	0.00467	0.855	0.02448	0.85573	0.03323	0.02953	0.00409
				0.86156	0.00362	0.86173	0.02426	0.86247	0.03139	0.02976	0.00429
				0.86829	0.00397	0.86846	0.02484	0.86921	0.03081	0.02999	0.00459
				0.87502	0.00637	0.87519	0.02399	0.87595	0.03274	0.03023	0.00459
				0.88176	0.00687	0.88193	0.02385	0.88268	0.03253	0.03046	0.00489
				0.88849	0.00502	0.88866	0.02376	0.88942	0.03137	0.03069	0.00488
				0.89522	0.0036	0.89539	0.02437	0.89616	0.03224	0.03092	0.00488
				0.90195	0.00458	0.90212	0.02462	0.9029	0.03348	0.03116	0.00488
				0.90868	0.00456	0.90886	0.02402	0.90964	0.03264	0.03139	0.00488
				0.91541	0.00474	0.91559	0.02413	0.91637	0.03215	0.03162	0.00488
				0.92214	0.00458	0.92232	0.02523	0.92311	0.03073	0.03185	0.00488
				0.92887	0.00516	0.92905	0.02603	0.92985	0.02896	0.03209	0.00458
				0.9356	0.00405	0.93578	0.02643	0.93659	0.03034	0.03232	0.00458
				0.94233	0.00564	0.94252	0.02696	0.94333	0.032	0.03255	0.00488
				0.94907	0.00609	0.94925	0.02582	0.95006	0.03433	0.03278	0.00458
				0.9558	0.00743	0.95598	0.02348	0.9568	0.03564	0.03302	0.00458
				0.96253	0.00712	0.96271	0.02298	0.96354	0.03632	0.03325	0.00478
				0.96926	0.00555	0.96945	0.02376	0.97028	0.03676	0.03348	0.00478
				0.97599	0.00363	0.97618	0.02399	0.97702	0.03706	0.03371	0.00477
				0.98272	0.00482	0.98291	0.02435	0.98375	0.03533	0.03395	0.00477
				0.98945	0.00474	0.98964	0.02538	0.99049	0.03418	0.03418	0.00477
				0.99618	0.00525	0.99638	0.02399	0.99723	0.03404	0.03441	0.00477
				1.00291	0.0058	1.00311	0.02416	1.00397	0.03488	0.03464	0.00477
				1.00964	0.00685	1.00984	0.02541	1.01071	0.03486	0.03488	0.00477
				1.01637	0.00722	1.01657	0.02621	1.01745	0.037	0.03511	0.00477
				1.02311	0.00924	1.0233	0.02588	1.02418	0.03579	0.03534	0.00477
				1.02984	0.00934	1.03004	0.02528	1.03092	0.03621	0.03557	0.00477
				1.03657	0.00932	1.03677	0.02649	1.03766	0.03655	0.03581	0.00477
				1.0433	0.00676	1.0435	0.02721	1.0444	0.03873	0.03604	0.00477
				1.05003	0.00498	1.05023	0.02803	1.05114	0.03807	0.03627	0.00477
				1.05676	0.00612	1.05697	0.02761	1.05787	0.03776	0.0365	0.00507
				1.06349	0.00653	1.0637	0.02936	1.06461	0.03893	0.03674	0.00506
				1.07022	0.00699	1.07043	0.02896	1.07135	0.03731	0.03697	0.00486
				1.07695	0.00765	1.07716	0.02759	1.07809	0.03637	0.0372	0.00486
				1.08368	0.00709	1.08389	0.02684	1.08483	0.03597	0.03743	0.00486
				1.09042	0.00652	1.09063	0.02744	1.09156	0.0368	0.03767	0.00486
				1.09715	0.00632	1.09736	0.0278	1.0983	0.0388	0.0379	0.00486
				1.10388	0.00917	1.10409	0.0274	1.10504	0.03914	0.03813	0.00486
				1.11061	0.01024	1.11082	0.02727	1.11178	0.03769	0.03836	0.00486
				1.11734	0.01056	1.11756	0.02681	1.11852	0.03823	0.0386	0.00506
				1.12407	0.01187	1.12429	0.02641	1.12525	0.03883	0.03883	0.00486
				1.1308	0.01047	1.13102	0.02734	1.13199	0.03995	0.03906	0.00516
				1.13753	0.00869	1.13775	0.02902	1.13873	0.04093	0.03929	0.00516
				1.14426	0.00633	1.14449	0.0311	1.14547	0.03926	0.03953	0.00506
				1.15099	0.00683	1.15122	0.03194	1.15221	0.03899	0.03976	0.00505
				1.15772	0.00681	1.15795	0.03108	1.15894	0.03881	0.03999	0.00535
				1.16446	0.00457	1.16468	0.03117	1.16568	0.03946	0.04022	0.00505
				1.17119	0.00473	1.17141	0.03145	1.17242	0.03917	0.04046	0.00505
				1.17792	0.00507	1.17815	0.03085	1.17916	0.04	0.04069	0.00505
				1.18465	0.00505	1.18488	0.03087	1.1859	0.03995	0.04092	0.00525
				1.19138	--	1.19161	0.03111	1.19263	0.04062	0.04115	0.00525
				1.19811	--	1.19834	0.03168	1.19937	0.04198	0.04139	0.00525
				1.20484	--	1.20508	0.03284	1.20611	0.04232	0.04162	0.00525
				1.21157	0.00523	1.21181	0.03321	1.21285	0.04106	0.04185	0.00555
				1.2183	0.00721	1.21854	0.03267	1.21959	0.04107	0.04208	0.00555
				1.22503	0.00751	1.22527	0.03245	1.22632	0.04233	0.04232	0.00575
				1.23177	0.00914	1.232	0.03085	1.23306	0.04114	0.04255	0.00585
				1.2385	0.00826	1.23874	0.02905	1.2398	0.04121	0.04278	0.00585
				1.24523	0.00631	1.24547	0.02943	1.24654	0.04096	0.04301	0.00614
				1.25196	0.00777	1.2522	0.0292	1.25328	0.04045	0.04325	0.00604
				1.25869	0.00767	1.25893	0.03121	1.26001	0.04257	0.04348	0.00584
				1.26542	0.00761	1.26567	0.03254	1.26675	0.04003	0.04371	0.00614
				1.27215	0.00584	1.2724	0.03149	1.27349	0.03913	0.04394	0.00584
				1.27888	0.00667	1.27913	0.03206	1.28023	0.0401	0.04418	0.00604
				1.28561	0.00868	1.28586	0.03241	1.28697	0.03928	0.04441	0.00584
				1.29234	0.01209	1.29259	0.03243	1.2937	0.0401	0.04464	0.00584
				1.29907	0.01304	1.29933	0.03352	1.30044	0.04111	0.04487	0.00554
				1.30581	0.01445	1.30606	0.03392	1.30718	0.04078	0.04511	0.00554
				1.31254	0.01305	1.31279	0.03355	1.31392	0.04188	0.04534	0.00554
				1.31927	0.01135	1.31952	0.03426	1.32066	0.04269	0.04557	0.00554
				1.326	0.00877	1.32626	0.03354	1.3274	0.04376	0.0458	0.00584
				1.33273	0.01013	1.33299	0.03308	1.33413	0.04242	0.04604	0.00583
				1.33946	0.01268	1.33972	0.03363	1.34087	0.03973	0.04627	0.00563
				1.34619	0.01182	1.34645	0.03357	1.34761	0.04124	0.0465	0.00583
				1.35292	0.00894	1.35319	0.0331	1.35435	0.0407	0.04673	0.00583
				1.35965	0.00934	1.35992	0.03218	1.36109	0.04244	0.04697	0.00583
				1.36638	0.0092	1.36665	0.03124	1.36782	0.04617	0.0472	0.00583
				1.37312	0.00687	1.37338	0.03259	1.37456	0.04635	0.04743	0.00583
				1.37985	0.00683	1.38011	0.03459	1.3813	0.04733	0.04766	0.00583
				1.38658	0.00805	1.38685	0.037	1.38804	0.04664	0.0479	0.00583
				1.39331	0.00739	1.39358	0.03699	1.39478	0.04517	0.04813	0.00583
				1.40004	0.00878	1.40031	0.03597	1.40151	0.04484	0.04836	0.00583
				1.40677	0.01137	1.40704	0.03619	1.40825	0.04532	0.04859	0.00583
				1.4135	0.00958	1.41378	0.03592	1.41499	0.04723	0.04883	0.00583
				1.42023	0.00894	1.42051	0.0355	1.42173	0.04702	0.04906	0.00582
				1.42696	0.0082	1.42724	0.03593	1.42847	0.04578	0.04929	0.00582
				1.43369	0.009	1.43397	0.0349	1.4352	0.04547	0.04952	0.00562
				1.44043	0.00929	1.4407	0.03393	1.44194	0.04638	0.04976	0.00532
				1.44716	0.0067	1.44744	0.03539	1.44868	0.04687	0.04999	0.00532
				1.45389	0.00632	1.45417	0.03549	1.45542	0.04696	0.05022	0.00532
				1.46062	--	1.4609	0.03535	1.46216	0.0471	0.05045	0.00532
				1.46735	--	1.46763	0.03683	1.46889	0.04644	0.05069	0.00532
				1.47408	0.00692	1.47437	0.03742	1.47563	0.04647	0.05092	0.00552
				1.48081	0.00829	1.4811	0.03653	1.48237	0.04705	0.05115	0.00552
				1.48754	0.00918	1.48783	0.03571	1.48911	0.0483	0.05138	0.00522
				1.49427	0.01019	1.49456	0.03574	1.49585	0.04844	0.05162	0.00522
				1.501	0.00957	1.50129	0.03522	1.50258	0.0491	0.05185	0.00552
				1.50773	0.00933	1.50803	0.03627	1.50932	0.04807	0.05208	0.00551
				1.51447	0.00898	1.51476	0.036	1.51606	0.04737	0.05231	0.00551
				1.5212	0.00986	1.52149	0.03672	1.5228	0.04598	0.05255	0.00551
				1.52793	0.01156	1.52822	0.03821	1.52954	0.0461	0.05278	0.00581
				1.53466	0.01187	1.53496	0.0388	1.53627	0.04659	0.05301	0.00581
				1.54139	0.0125	1.54169	0.03819	1.54301	0.04824	0.05324	0.00561
				1.54812	0.01229	1.54842	0.03742	1.54975	0.04964	0.05348	0.00581
				1.55485	0.01133	1.55515	0.03771	1.55649	0.05058	0.05371	0.00581
				1.56158	0.01088	1.56189	0.03943	1.56323	0.0518	0.05394	0.00551
				1.56831	0.00931	1.56862	0.03946	1.56996	0.05133	0.05417	0.00581
				1.57504	0.01005	1.57535	0.03851	1.5767	0.05098	0.05441	0.00581
				1.58178	0.01095	1.58208	0.03805	1.58344	0.05107	0.05464	0.00581
				1.58851	0.01084	1.58881	0.0393	1.59018	0.0503	0.05487	0.00581
				1.59524	0.01045	1.59555	0.04041	1.59692	0.04992	0.0551	0.00581
				1.60197	0.01143	1.60228	0.04153	1.60365	0.04997	0.05534	0.0058
				1.6087	0.01186	1.60901	0.04136	1.61039	0.04962	0.05557	0.006
				1.61543	0.01047	1.61574	0.04193	1.61713	0.05029	0.0558	0.006
				1.62216	0.00952	1.62248	0.04092	1.62387	0.05153	0.05603	0.0058
				1.62889	0.01063	1.62921	0.04149	1.63061	0.05132	0.05627	0.0061
				1.63562	0.00937	1.63594	0.04166	1.63735	0.05183	0.0565	0.0061
				1.64235	0.00888	1.64267	0.04083	1.64408	0.05243	0.05673	0.0061
				1.64908	0.01038	1.6494	0.04042	1.65082	0.05204	0.05696	0.006
				1.65582	0.01252	1.65614	0.04041	1.65756	0.05106	0.0572	0.006
				1.66255	0.01257	1.66287	0.03979	1.6643	0.05115	0.05743	0.006
				1.66928	0.01143	1.6696	0.04011	1.67104	0.05305	0.05766	0.0061
				1.67601	0.01039	1.67633	0.04083	1.67777	0.05347	0.05789	0.0061
				1.68274	0.01137	1.68307	0.04208	1.68451	0.0535	0.05813	0.0058
				1.68947	0.01148	1.6898	0.04241	1.69125	0.05272	0.05836	0.00599
				1.6962	0.01162	1.69653	0.04278	1.69799	0.05195	0.05859	0.00599
				1.70293	0.01159	1.70326	0.04207	1.70473	0.0522	0.05882	0.00569
				1.70966	0.01066	1.71	0.04162	1.71146	0.05227	0.05906	0.00599
				1.71639	0.01098	1.71673	0.04207	1.7182	0.05284	0.05929	0.00599
				1.72313	0.01306	1.72346	0.04218	1.72494	0.05367	0.05952	0.00609
				1.72986	0.01387	1.73019	0.04258	1.73168	0.05402	0.05975	0.00609
				1.73659	0.0141	1.73692	0.04158	1.73842	0.05513	0.05999	0.00609
				1.74332	0.01473	1.74366	0.04156	1.74515	0.05617	0.06022	0.00579
				1.75005	0.01364	1.75039	0.04152	1.75189	0.05655	0.06045	0.00599
				1.75678	0.01262	1.75712	0.04184	1.75863	0.05657	0.06068	0.00599
				1.76351	0.01247	1.76385	0.04226	1.76537	0.05669	0.06092	0.00599
				1.77024	0.01285	1.77059	0.04265	1.77211	0.05691	0.06115	0.00599
				1.77697	0.01227	1.77732	0.04213	1.77884	0.05684	0.06138	0.00598
				1.7837	0.01202	1.78405	0.04195	1.78558	0.05737	0.06161	0.00578
				1.79043	0.01212	1.79078	0.04477	1.79232	0.05781	0.06185	0.00608
				1.79717	0.01344	1.79751	0.04733	1.79906	0.05627	0.06208	0.00608
				1.8039	0.01266	1.80425	0.04793	1.8058	0.05606	0.06231	0.00578
				1.81063	0.01368	1.81098	0.04571	1.81253	0.05677	0.06254	0.00578
				1.81736	0.01423	1.81771	0.04429	1.81927	0.05641	0.06278	0.00578
				1.82409	0.01437	1.82444	0.04384	1.82601	0.05593	0.06301	0.00578
				1.83082	0.01399	1.83118	0.04433	1.83275	0.05664	0.06324	0.00598
				1.83755	0.01263	1.83791	0.04388	1.83949	0.0564	0.06347	0.00578
				1.84428	0.01126	1.84464	0.04415	1.84622	0.05605	0.06371	0.00578
				1.85101	0.01175	1.85137	0.04443	1.85296	0.05596	0.06394	0.00578
				1.85774	0.01176	1.8581	0.04417	1.8597	0.05536	0.06417	0.00578
				1.86448	0.01144	1.86484	0.04504	1.86644	0.05609	0.0644	0.00607
				1.87121	0.0122	1.87157	0.04652	1.87318	0.05708	0.06464	0.00607
				1.87794	0.0119	1.8783	0.04688	1.87991	0.05656	0.06487	0.00607
				1.88467	0.01306	1.88503	0.04641	1.88665	0.05577	0.0651	0.00607
				1.8914	0.01358	1.89177	0.04691	1.89339	0.05592	0.06533	0.00607
				1.89813	0.01303	1.8985	0.04756	1.90013	0.05542	0.06557	0.00607
				1.90486	0.01409	1.90523	0.04709	1.90687	0.05508	0.0658	0.00627
				1.91159	0.01253	1.91196	0.04716	1.9136	0.05656	0.06603	0.00607
				1.91832	0.01147	1.9187	0.0473	1.92034	0.05779	0.06626	0.00577
				1.92505	0.01091	1.92543	0.04704	1.92708	0.05741	0.0665	0.00577
				1.93178	0.01112	1.93216	0.04721	1.93382	0.05743	0.06673	0.00577
				1.93852	0.01204	1.93889	0.04852	1.94056	0.0584	0.06696	0.00577
				1.94525	0.01262	1.94562	0.0492	1.9473	0.05947	0.06719	0.00577
				1.95198	0.01183	1.95236	0.04948	1.95403	0.06004	0.06743	0.00577
				1.95871	0.01225	1.95909	0.04905	1.96077	0.06063	0.06766	0.00576
				1.96544	0.01357	1.96582	0.04853	1.96751	0.05986	0.06789	0.00576
				1.97217	0.01322	1.97255	0.04897	1.97425	0.0604	0.06812	0.00576
				1.9789	0.01294	1.97929	0.04965	1.98099	0.05984	0.06836	0.00576
				1.98563	0.01292	1.98602	0.04902	1.98772	0.05922	0.06859	0.00596
				1.99236	0.01208	1.99275	0.04821	1.99446	0.06035	0.06882	0.00596
				1.99909	0.01247	1.99948	0.04918	2.0012	0.06279	0.06905	0.00576
				2.00583	0.01424	2.00621	0.05011	2.00794	0.06283	0.06929	0.00576
				2.01256	0.01515	2.01295	0.04915	2.01468	0.06184	0.06952	0.00606
				2.01929	0.01444	2.01968	0.04863	2.02141	0.06148	0.06975	0.00576
				2.02602	0.01241	2.02641	0.04875	2.02815	0.062	0.06998	0.00576
				2.03275	0.01224	2.03314	0.04852	2.03489	0.06269	0.07022	0.00576
				2.03948	0.01304	2.03988	0.04881	2.04163	0.063	0.07045	0.00576
				2.04621	0.01424	2.04661	0.04948	2.04837	0.06222	0.07068	0.00595
				2.05294	0.01408	2.05334	0.04995	2.0551	0.06183	0.07091	0.00595
				2.05967	0.01326	2.06007	0.05061	2.06184	0.06216	0.07115	0.00625
				2.0664	0.01256	2.0668	0.05173	2.06858	0.06261	0.07138	0.00655
				2.07313	0.01221	2.07354	0.05144	2.07532	0.06222	0.07161	0.00655
				2.07987	0.01337	2.08027	0.05094	2.08206	0.06202	0.07184	0.00675
				2.0866	0.01368	2.087	0.05068	2.08879	0.06325	0.07208	0.00675
				2.09333	0.01426	2.09373	0.05218	2.09553	0.06287	0.07231	0.00705
				2.10006	0.01436	2.10047	0.05239	2.10227	0.06249	0.07254	0.00675
				2.10679	0.01447	2.1072	0.05102	2.10901	0.06349	0.07277	0.00675
				2.11352	0.01426	2.11393	0.05018	2.11575	0.06465	0.07301	0.00685
				2.12025	0.01245	2.12066	0.05099	2.12248	0.06479	0.07324	0.00685
				2.12698	0.01295	2.1274	0.05201	2.12922	0.06491	0.07347	0.00705
				2.13371	0.01401	2.13413	0.05223	2.13596	0.06564	0.0737	0.00674
				2.14044	0.01419	2.14086	0.05285	2.1427	0.06556	0.07394	0.00704
				2.14718	0.01374	2.14759	0.0538	2.14944	0.06528	0.07417	0.00734
				2.15391	0.01379	2.15432	0.05417	2.15617	0.06509	0.0744	0.00734
				2.16064	0.01317	2.16106	0.05443	2.16291	0.06435	0.07463	0.00734
				2.16737	0.01215	2.16779	0.0535	2.16965	0.06348	0.07487	0.00754
				2.1741	0.01256	2.17452	0.0528	2.17639	0.06337	0.0751	0.00754
				2.18083	0.01304	2.18125	0.05254	2.18313	0.06275	0.07533	0.00784
				2.18756	0.01287	2.18799	0.05285	2.18986	0.06288	0.07556	0.00804
				2.19429	0.01207	2.19472	0.053	2.1966	0.06424	0.0758	0.00824
				2.20102	0.01246	2.20145	0.05251	2.20334	0.06578	0.07603	0.00824
				2.20775	0.01204	2.20818	0.05243	2.21008	0.06721	0.07626	0.00854
				2.21448	0.01294	2.21491	0.05232	2.21682	0.06745	0.07649	0.00884
				2.22122	0.01336	2.22165	0.05278	2.22355	0.06724	0.07673	0.00884
				2.22795	0.01425	2.22838	0.05293	2.23029	0.06724	0.07696	0.00883
				2.23468	0.01419	2.23511	0.05267	2.23703	0.06726	0.07719	0.00913
				2.24141	0.01384	2.24184	0.05304	2.24377	0.06707	0.07742	0.00913
				2.24814	0.01416	2.24858	0.0543	2.25051	0.0667	0.07766	0.00913
				2.25487	0.01424	2.25531	0.05692	2.25725	0.06632	0.07789	0.00933
				2.2616	0.01381	2.26204	0.05568	2.26398	0.06711	0.07812	0.00933
				2.26833	0.01367	2.26877	0.05405	2.27072	0.06763	0.07835	0.00963
				2.27506	0.01393	2.2755	0.05401	2.27746	0.06717	0.07859	0.00963
				2.28179	0.01425	2.28224	0.0536	2.2842	0.06698	0.07882	0.00983
				2.28853	0.01538	2.28897	0.05299	2.29094	0.06702	0.07905	0.01003
				2.29526	0.01575	2.2957	0.0529	2.29767	0.06642	0.07928	0.01003
				2.30199	0.0147	2.30243	0.05334	2.30441	0.06587	0.07952	0.01003
				2.30872	0.01461	2.30917	0.05437	2.31115	0.06663	0.07975	0.01033
				2.31545	0.01534	2.3159	0.05533	2.31789	0.0677	0.07998	0.01032
				2.32218	0.0157	2.32263	0.0554	2.32463	0.06792	0.08021	0.01032
				2.32891	0.01547	2.32936	0.05505	2.33136	0.06755	0.08045	0.01032
				2.33564	0.01478	2.3361	0.05515	2.3381	0.06778	0.08068	0.01052
				2.34237	0.0143	2.34283	0.05606	2.34484	0.06875	0.08091	0.01052
				2.3491	0.01399	2.34956	0.05625	2.35158	0.06958	0.08114	0.01082
				2.35584	0.01392	2.35629	0.05592	2.35832	0.06881	0.08138	0.01112
				2.36257	0.01416	2.36302	0.05583	2.36505	0.06803	0.08161	0.01112
				2.3693	0.01493	2.36976	0.05584	2.37179	0.06859	0.08184	0.01132
				2.37603	0.01548	2.37649	0.05637	2.37853	0.0691	0.08207	0.01132
				2.38276	0.01556	2.38322	0.0572	2.38527	0.06885	0.08231	0.01132
				2.38949	0.01553	2.38995	0.05759	2.39201	0.0687	0.08254	0.01132
				2.39622	0.0161	2.39669	0.05739	2.39874	0.0692	0.08277	0.01132
				2.40295	0.01598	2.40342	0.05654	2.40548	0.06995	0.083	0.01161
				2.40968	0.0166	2.41015	0.05542	2.41222	0.07061	0.08324	0.01161
				2.41641	0.01599	2.41688	0.0543	2.41896	0.07062	0.08347	0.01161
				2.42314	0.01494	2.42361	0.05458	2.4257	0.06966	0.0837	0.01181
				2.42988	0.0151	2.43035	0.05607	2.43243	0.06975	0.08393	0.01181
				2.43661	0.01407	2.43708	0.05728	2.43917	0.06966	0.08417	0.01211
				2.44334	0.01357	2.44381	0.05811	2.44591	0.06887	0.0844	0.01211
				2.45007	0.0142	2.45054	0.058	2.45265	0.06959	0.08463	0.01231
				2.4568	0.01458	2.45728	0.0574	2.45939	0.07021	0.08486	0.01231
				2.46353	0.01463	2.46401	0.05722	2.46612	0.06962	0.0851	0.01261
				2.47026	0.01507	2.47074	0.05757	2.47286	0.07	0.08533	0.01261
				2.47699	0.01559	2.47747	0.05792	2.4796	0.07126	0.08556	0.01241
				2.48372	0.01505	2.48421	0.05848	2.48634	0.07151	0.08579	0.01241
				2.49045	0.01468	2.49094	0.05876	2.49308	0.07067	0.08603	0.0124
				2.49719	0.01487	2.49767	0.05807	2.49981	0.0698	0.08626	0.0124
				2.50392	0.01533	2.5044	0.05773	2.50655	0.0702	0.08649	0.0124
				2.51065	0.01664	2.51113	0.05806	2.51329	0.07138	0.08672	0.0121
				2.51738	0.01778	2.51787	0.05875	2.52003	0.0721	0.08696	0.0121
				2.52411	0.01727	2.5246	0.05927	2.52677	0.0728	0.08719	0.0118
				2.53084	0.01581	2.53133	0.06006	2.5335	0.07415	0.08742	0.0121
				2.53757	0.01436	2.53806	0.06026	2.54024	0.07504	0.08765	0.0119
				2.5443	0.01308	2.5448	0.05952	2.54698	0.07448	0.08789	0.0119
				2.55103	0.0125	2.55153	0.05997	2.55372	0.07343	0.08812	0.0116
				2.55776	0.01303	2.55826	0.06069	2.56046	0.07287	0.08835	0.0118
				2.56449	0.01438	2.56499	0.06129	2.5672	0.07263	0.08858	0.0118
				2.57123	0.01519	2.57172	0.0622	2.57393	0.07243	0.08882	0.0116
				2.57796	0.01472	2.57846	0.06267	2.58067	0.07293	0.08905	0.0114
				2.58469	0.0137	2.58519	0.06184	2.58741	0.07399	0.08928	0.01139
				2.59142	0.01456	2.59192	0.0602	2.59415	0.07451	0.08951	0.01109
				2.59815	0.01732	2.59865	0.05928	2.60089	0.07416	0.08975	0.01079
				2.60488	0.01824	2.60539	0.05931	2.60762	0.07325	0.08998	0.01079
				2.61161	0.01687	2.61212	0.05968	2.61436	0.07192	0.09021	0.01079
				2.61834	0.01649	2.61885	0.06011	2.6211	0.07128	0.09044	0.01029
				2.62507	0.01686	2.62558	0.0607	2.62784	0.0714	0.09068	0.01029
				2.6318	0.01701	2.63231	0.06093	2.63458	0.07168	0.09091	0.00979
				2.63854	0.01759	2.63905	0.06079	2.64131	0.07208	0.09114	0.00979
				2.64527	0.01753	2.64578	0.06105	2.64805	0.07264	0.09137	0.00979
				2.652	0.0169	2.65251	0.06149	2.65479	0.07364	0.09161	0.00949
				2.65873	0.01636	2.65924	0.06168	2.66153	0.07427	0.09184	0.00919
				2.66546	0.01569	2.66598	0.06046	2.66827	0.07457	0.09207	0.00919
				2.67219	0.0153	2.67271	0.0597	2.675	0.07465	0.0923	0.00918
				2.67892	0.01582	2.67944	0.0611	2.68174	0.07515	0.09254	0.00898
				2.68565	0.01643	2.68617	0.06193	2.68848	0.07531	0.09277	0.00898
				2.69238	0.0164	2.69291	0.06218	2.69522	0.07569	0.093	0.00898
				2.69911	0.01663	2.69964	0.06345	2.70196	0.07624	0.09323	0.00878
				2.70584	0.0172	2.70637	0.06406	2.70869	0.07616	0.09347	0.00848
				2.71258	0.0176	2.7131	0.06388	2.71543	0.07565	0.0937	0.00818
				2.71931	0.01854	2.71983	0.06432	2.72217	0.07495	0.09393	0.00818
				2.72604	0.01911	2.72657	0.0642	2.72891	0.07484	0.09416	0.00828
				2.73277	0.01853	2.7333	0.06363	2.73565	0.07562	0.0944	0.00828
				2.7395	0.01692	2.74003	0.06314	2.74238	0.07606	0.09463	0.00828
				2.74623	0.01526	2.74676	0.06283	2.74912	0.0762	0.09486	0.00818
				2.75296	0.01518	2.7535	0.06271	2.75586	0.07602	0.09509	0.00818
				2.75969	0.01556	2.76023	0.06333	2.7626	0.07615	0.09533	0.00817
				2.76642	0.01641	2.76696	0.06432	2.76934	0.07578	0.09556	0.00797
				2.77315	0.01636	2.77369	0.06505	2.77607	0.07529	0.09579	0.00777
				2.77989	0.01518	2.78042	0.06477	2.78281	0.07471	0.09602	0.00777
				2.78662	0.01479	2.78716	0.06438	2.78955	0.07443	0.09626	0.00747
				2.79335	0.0155	2.79389	0.0638	2.79629	0.07545	0.09649	0.00747
				2.80008	0.01573	2.80062	0.06336	2.80303	0.07619	0.09672	0.00727
				2.80681	0.01575	2.80735	0.06342	2.80976	0.07759	0.09695	0.00727
				2.81354	0.0152	2.81409	0.06279	2.8165	0.07837	0.09719	0.00727
				2.82027	0.01432	2.82082	0.06286	2.82324	0.07881	0.09742	0.00717
				2.827	0.01462	2.82755	0.06423	2.82998	0.07978	0.09765	0.00717
				2.83373	0.01656	2.83428	0.06461	2.83672	0.08114	0.09788	0.00717
				2.84046	0.0171	2.84101	0.06477	2.84345	0.0824	0.09812	0.00717
				2.84719	0.01805	2.84775	0.06433	2.85019	0.08324	0.09835	0.00746
				2.85393	0.01836	2.85448	0.06442	2.85693	0.08456	0.09858	0.00716
				2.86066	0.01868	2.86121	0.06458	2.86367	--	0.09881	0.00716
				2.86739	0.01941	2.86794	0.06485	2.87041	0.08447	0.09905	0.00716
				2.87412	0.01988	2.87468	0.06515	2.87715	0.08423	0.09928	0.00716
				2.88085	0.01983	2.88141	0.06487	2.88388	0.08432	0.09951	0.00716
				2.88758	0.02061	2.88814	0.06349	2.89062	0.0844	0.09974	0.00716
				2.89431	0.02127	2.89487	0.06269	2.89736	0.08351	0.09998	0.00716
				2.90104	--	2.90161	0.06328	2.9041	0.08171	0.10021	0.00716
				2.90777	0.02129	2.90834	0.06406	2.91084	0.07947	0.10044	0.00746
				2.9145	0.01923	2.91507	0.06404	2.91757	0.07823	0.10067	0.00746
				2.92124	0.01671	2.9218	0.06378	2.92431	0.07785	0.10091	0.00726
				2.92797	0.01686	2.92853	0.06373	2.93105	0.07748	0.10114	0.00746
				2.9347	0.01766	2.93527	0.06433	2.93779	0.07711	0.10137	0.00746
				2.94143	0.01755	2.942	0.0668	2.94453	0.07692	0.1016	0.00745
				2.94816	0.01764	2.94873	0.06802	2.95126	0.0773	0.10184	0.00745
				2.95489	0.01736	2.95546	0.06751	2.958	0.07795	0.10207	0.00765
				2.96162	0.01777	2.9622	0.06733	2.96474	0.0782	0.1023	0.00795
				2.96835	0.01789	2.96893	0.06773	2.97148	0.07849	0.10253	0.00795
				2.97508	0.01787	2.97566	0.06805	2.97822	0.07856	0.10277	0.00815
				2.98181	0.01636	2.98239	0.06818	2.98495	0.07863	0.103	0.00815
				2.98854	0.01441	2.98912	0.06786	2.99169	0.07841	0.10323	0.00845
				2.99528	0.015	2.99586	0.06731	2.99843	0.07797	0.10346	0.00845
				3.00201	0.01517	3.00259	0.06858	3.00517	0.07774	0.1037	0.00865
				3.00874	0.01637	3.00932	0.07017	3.01191	0.07799	0.10393	0.00865
				3.01547	0.01768	3.01605	0.07019	3.01864	0.07825	0.10416	0.00895
				3.0222	0.01703	3.02279	0.06974	3.02538	0.0783	0.10439	0.00925
				3.02893	0.01685	3.02952	0.06895	3.03212	0.07843	0.10463	0.00954
				3.03566	0.01754	3.03625	0.06846	3.03886	0.07852	0.10486	0.00974
				3.04239	0.01682	3.04298	0.06833	3.0456	0.07927	0.10509	0.00974
				3.04912	0.01797	3.04972	0.06868	3.05233	0.07939	0.10532	0.01004
				3.05585	0.01855	3.05645	0.06968	3.05907	0.07952	0.10556	0.01004
				3.06259	0.01896	3.06318	0.06984	3.06581	0.07828	0.10579	0.01004
				3.06932	0.01845	3.06991	0.07024	3.07255	0.07695	0.10602	0.01044
				3.07605	0.01814	3.07664	0.07123	3.07929	0.07688	0.10625	0.01044
				3.08278	0.01864	3.08338	0.06987	3.08602	0.07838	0.10649	0.01024
				3.08951	0.01966	3.09011	0.06805	3.09276	0.07976	0.10672	0.01054
				3.09624	0.01968	3.09684	0.06782	3.0995	0.08027	0.10695	0.01074
				3.10297	0.01948	3.10357	0.06863	3.10624	0.08038	0.10718	0.01074
				3.1097	0.01904	3.11031	0.06896	3.11298	0.08069	0.10742	0.01104
				3.11643	0.018	3.11704	0.06988	3.11971	0.08053	0.10765	0.01123
				3.12316	0.0182	3.12377	0.07065	3.12645	0.08082	0.10788	0.01143
				3.12989	0.01855	3.1305	0.07074	3.13319	0.0815	0.10811	0.01143
				3.13663	0.01755	3.13723	0.07085	3.13993	0.08105	0.10835	0.01143
				3.14336	0.01709	3.14397	0.07081	3.14667	0.08084	0.10858	0.01173
				3.15009	0.0166	3.1507	0.0702	3.1534	0.08181	0.10881	0.01173
				3.15682	0.01621	3.15743	0.06908	3.16014	0.08253	0.10904	0.01173
				3.16355	0.0169	3.16416	0.06959	3.16688	0.08444	0.10928	0.01173
				3.17028	0.0159	3.1709	0.06898	3.17362	0.08509	0.10951	0.01153
				3.17701	0.0161	3.17763	0.06858	3.18036	0.08518	0.10974	0.01153
				3.18374	0.01735	3.18436	0.06871	3.1871	0.08596	0.10997	0.01193
				3.19047	0.01728	3.19109	0.06864	3.19383	0.08649	0.11021	0.01193
				3.1972	0.01836	3.19782	0.06878	3.20057	0.08339	0.11044	0.01193
				3.20394	0.01897	3.20456	0.06951	3.20731	0.08175	0.11067	0.01192
				3.21067	0.01832	3.21129	0.07034	3.21405	0.08373	0.1109	0.01192
				3.2174	0.01789	3.21802	0.07133	3.22079	0.08425	0.11114	0.01172
				3.22413	0.0192	3.22475	0.07115	3.22752	0.08414	0.11137	0.01172
				3.23086	0.0196	3.23149	0.07019	3.23426	0.08387	0.1116	0.01172
				3.23759	0.01915	3.23822	0.07016	3.241	0.08347	0.11183	0.01172
				3.24432	0.01843	3.24495	0.07027	3.24774	0.0824	0.11207	0.01172
				3.25105	0.01761	3.25168	0.06944	3.25448	0.08321	0.1123	0.01172
				3.25778	0.01845	3.25842	0.06882	3.26121	0.08302	0.11253	0.01152
				3.26451	0.01914	3.26515	0.06999	3.26795	0.08346	0.11276	0.01152
				3.27125	0.01839	3.27188	0.0707	3.27469	0.08291	0.113	0.01152
				3.27798	0.01769	3.27861	0.06996	3.28143	0.08304	0.11323	0.01152
				3.28471	0.01724	3.28534	0.07041	3.28817	0.08351	0.11346	0.01122
				3.29144	0.01793	3.29208	0.07062	3.2949	0.08376	0.11369	0.01122
				3.29817	0.01797	3.29881	0.07062	3.30164	0.08403	0.11393	0.01101
				3.3049	0.01818	3.30554	0.06992	3.30838	0.08369	0.11416	0.01101
				3.31163	0.01848	3.31227	0.06996	3.31512	0.08368	0.11439	0.01071
				3.31836	0.01815	3.31901	0.07147	3.32186	0.08443	0.11462	0.01041
				3.32509	0.01839	3.32574	0.07285	3.32859	0.08428	0.11486	0.01041
				3.33182	0.01823	3.33247	0.07231	3.33533	0.0841	0.11509	0.01041
				3.33855	0.01853	3.3392	0.07137	3.34207	0.08423	0.11532	0.01021
				3.34529	0.01924	3.34593	0.07085	3.34881	0.08523	0.11555	0.01021
				3.35202	0.01864	3.35267	0.07166	3.35555	0.08599	0.11579	0.01021
				3.35875	0.01642	3.3594	0.07203	3.36228	0.08638	0.11602	0.00991
				3.36548	0.01666	3.36613	0.07218	3.36902	0.08552	0.11625	0.00991
				3.37221	0.01869	3.37286	0.07239	3.37576	0.08495	0.11648	0.00991
				3.37894	0.01889	3.3796	0.07304	3.3825	0.08458	0.11672	0.00991
				3.38567	0.01913	3.38633	0.07315	3.38924	0.08527	0.11695	0.0099
				3.3924	0.01874	3.39306	0.07221	3.39597	0.0854	0.11718	0.0097
				3.39913	0.01954	3.39979	0.07223	3.40271	0.08443	0.11741	0.0097
				3.40586	0.01925	3.40652	0.07287	3.40945	0.08373	0.11765	0.0097
				3.4126	0.01839	3.41326	0.07233	3.41619	0.08398	0.11788	0.0097
				3.41933	0.01728	3.41999	0.07251	3.42293	0.08432	0.11811	0.01
				3.42606	0.01804	3.42672	0.07324	3.42966	0.08411	0.11834	0.01
				3.43279	0.01873	3.43345	0.07346	3.4364	0.08393	0.11858	0.01
				3.43952	0.01935	3.44019	0.07344	3.44314	0.08475	0.11881	0.01
				3.44625	0.02044	3.44692	0.07339	3.44988	0.08505	0.11904	0.0097
				3.45298	0.01916	3.45365	0.07346	3.45662	0.08496	0.11927	0.0094
				3.45971	0.01895	3.46038	0.07279	3.46335	0.0859	0.11951	0.0094
				3.46644	0.01752	3.46712	0.07195	3.47009	0.08615	0.11974	0.0092
				3.47317	0.01646	3.47385	0.07163	3.47683	0.08554	0.11997	0.00889
				3.4799	0.01685	3.48058	0.07243	3.48357	0.0866	0.1202	0.00889
				3.48664	0.01892	3.48731	0.07243	3.49031	0.08752	0.12044	0.00889
				3.49337	0.01955	3.49404	0.07214	3.49705	0.08637	0.12067	0.00889
				3.5001	0.0197	3.50078	0.07281	3.50378	0.0867	0.1209	0.00889
				3.50683	0.01941	3.50751	0.07256	3.51052	0.08609	0.12113	0.00939
				3.51356	0.01978	3.51424	0.07266	3.51726	0.08606	0.12137	0.00939
				3.52029	0.01947	3.52097	0.07311	3.524	0.08677	0.1216	0.00909
				3.52702	0.01894	3.52771	0.07399	3.53074	0.08696	0.12183	0.00909
				3.53375	0.01957	3.53444	0.07477	3.53747	0.08711	0.12206	0.00909
				3.54048	0.02026	3.54117	0.07451	3.54421	0.0864	0.1223	0.00889
				3.54721	0.02066	3.5479	0.07452	3.55095	0.08595	0.12253	0.00889
				3.55395	0.02124	3.55463	0.07471	3.55769	0.08719	0.12276	0.00889
				3.56068	0.02078	3.56137	0.07451	3.56443	0.08846	0.12299	0.00858
				3.56741	0.02022	3.5681	0.07409	3.57116	0.08731	0.12323	0.00858
				3.57414	0.02014	3.57483	0.07476	3.5779	0.0871	0.12346	0.00858
				3.58087	0.02007	3.58156	0.07547	3.58464	0.08728	0.12369	0.00888
				3.5876	0.01978	3.5883	0.07606	3.59138	0.08729	0.12392	0.00888
				3.59433	0.01865	3.59503	0.07632	3.59812	0.08665	0.12416	0.00918
				3.60106	0.01917	3.60176	0.07548	3.60485	0.08723	0.12439	0.00938
				3.60779	0.01963	3.60849	0.07529	3.61159	0.08837	0.12462	0.00938
				3.61452	0.01915	3.61523	0.07531	3.61833	0.08981	0.12485	0.00938
				3.62125	0.02131	3.62196	0.07522	3.62507	0.09038	0.12509	0.00938
				3.62799	0.02148	3.62869	0.07571	3.63181	0.08932	0.12532	0.00938
				3.63472	0.02225	3.63542	0.07544	3.63854	0.08886	0.12555	0.00938
				3.64145	0.02178	3.64215	0.07551	3.64528	0.08834	0.12578	0.00938
				3.64818	0.0219	3.64889	0.07461	3.65202	0.08934	0.12602	0.00968
				3.65491	0.02142	3.65562	0.07456	3.65876	0.08859	0.12625	0.00967
				3.66164	0.02193	3.66235	0.0755	3.6655	0.08897	0.12648	0.00997
				3.66837	0.02097	3.66908	0.07635	3.67223	0.08979	0.12671	0.01017
				3.6751	0.02155	3.67582	0.07673	3.67897	0.08984	0.12695	0.01017
				3.68183	0.02134	3.68255	0.07662	3.68571	0.08996	0.12718	0.01047
				3.68856	0.02147	3.68928	0.07699	3.69245	0.09016	0.12741	0.01047
				3.6953	0.02119	3.69601	0.0779	3.69919	0.08943	0.12764	0.01047
				3.70203	0.02111	3.70274	0.07771	3.70592	0.08906	0.12788	0.01067
				3.70876	0.0212	3.70948	0.07768	3.71266	0.09008	0.12811	0.01067
				3.71549	0.02084	3.71621	0.0772	3.7194	0.09058	0.12834	0.01067
				3.72222	0.02097	3.72294	0.07699	3.72614	0.09055	0.12857	0.01067
				3.72895	0.02119	3.72967	0.07585	3.73288	0.09084	0.12881	0.01067
				3.73568	0.02186	3.73641	0.07556	3.73961	0.09038	0.12904	0.01067
				3.74241	0.02254	3.74314	0.0754	3.74635	0.08998	0.12927	0.01066
				3.74914	0.02208	3.74987	0.07592	3.75309	0.08949	0.1295	0.01066
				3.75587	0.02167	3.7566	0.07611	3.75983	0.08892	0.12974	0.01016
				3.7626	0.02116	3.76333	0.07636	3.76657	0.08924	0.12997	0.01016
				3.76934	0.02137	3.77007	0.0759	3.7733	0.09019	0.1302	0.01016
				3.77607	0.0205	3.7768	0.0763	3.78004	0.08968	0.13043	0.01016
				3.7828	0.02006	3.78353	0.07689	3.78678	0.09059	0.13067	0.01016
				3.78953	0.02103	3.79026	0.07626	3.79352	0.09015	0.1309	0.01036
				3.79626	0.02114	3.797	0.07699	3.80026	0.08972	0.13113	0.01036
				3.80299	0.02079	3.80373	0.07676	3.807	0.09013	0.13136	0.01036
				3.80972	0.02091	3.81046	0.0762	3.81373	0.09054	0.1316	0.01066
				3.81645	0.02113	3.81719	0.07582	3.82047	0.09067	0.13183	0.01046
				3.82318	0.02129	3.82393	0.07589	3.82721	0.0899	0.13206	0.01046
				3.82991	0.02132	3.83066	0.07609	3.83395	0.08991	0.13229	0.01015
				3.83665	0.02143	3.83739	0.07502	3.84069	0.08963	0.13253	0.00985
				3.84338	0.02005	3.84412	0.07492	3.84742	0.09027	0.13276	0.00985
				3.85011	0.01971	3.85085	0.0758	3.85416	0.08997	0.13299	0.00945
				3.85684	0.01991	3.85759	0.07659	3.8609	0.09007	0.13322	0.00945
				3.86357	0.0206	3.86432	0.07726	3.86764	0.09086	0.13346	0.00945
				3.8703	0.02113	3.87105	0.07743	3.87438	0.09066	0.13369	0.00915
				3.87703	0.02166	3.87778	0.07654	3.88111	0.09046	0.13392	0.00915
				3.88376	0.02194	3.88452	0.07609	3.88785	0.09109	0.13415	0.00915
				3.89049	0.02159	3.89125	0.07566	3.89459	0.0908	0.13439	0.00915
				3.89722	0.02188	3.89798	0.07593	3.90133	0.09064	0.13462	0.00915
				3.90395	0.02218	3.90471	0.07591	3.90807	0.09064	0.13485	0.00915
				3.91069	0.02219	3.91144	0.07646	3.9148	0.09103	0.13508	0.00885
				3.91742	0.02329	3.91818	0.07691	3.92154	0.09113	0.13532	0.00884
				3.92415	0.02315	3.92491	0.07788	3.92828	0.09076	0.13555	0.00864
				3.93088	0.02249	3.93164	0.07777	3.93502	0.09099	0.13578	0.00864
				3.93761	0.02118	3.93837	0.07752	3.94176	0.09162	0.13601	0.00834
				3.94434	0.02044	3.94511	0.07793	3.94849	0.09169	0.13625	0.00804
				3.95107	0.021	3.95184	0.07788	3.95523	0.09079	0.13648	0.00784
				3.9578	0.02061	3.95857	0.07826	3.96197	0.09038	0.13671	0.00784
				3.96453	0.02061	3.9653	0.07844	3.96871	0.09102	0.13694	0.00754
				3.97126	0.02064	3.97203	0.07795	3.97545	0.09163	0.13718	0.00754
				3.978	0.02066	3.97877	0.07814	3.98218	0.09238	0.13741	0.00754
				3.98473	0.02052	3.9855	0.07906	3.98892	0.09244	0.13764	0.00714
				3.99146	0.01963	3.99223	0.07951	3.99566	0.09146	0.13787	0.00684
				3.99819	0.0183	3.99896	0.07956	4.0024	0.09095	0.13811	0.00684
				4.00492	0.01812	4.0057	0.0789	4.00914	0.09072	0.13834	0.00664
				4.01165	0.01825	4.01243	0.07884	4.01587	0.09135	0.13857	0.00663
				4.01838	0.01907	4.01916	0.07888	4.02261	0.0922	0.1388	0.00633
				4.02511	0.01968	4.02589	0.07957	4.02935	0.09148	0.13904	0.00603
				4.03184	0.02045	4.03263	0.07927	4.03609	0.09033	0.13927	0.00583
				4.03857	0.01925	4.03936	0.07982	4.04283	0.08998	0.1395	0.00583
				4.0453	0.01932	4.04609	0.0797	4.04956	0.0896	0.13973	0.00583
				4.05204	0.02034	4.05282	0.07866	4.0563	0.08956	0.13997	0.00583
				4.05877	0.02073	4.05955	0.07804	4.06304	0.09026	0.1402	0.00583
				4.0655	0.02064	4.06629	0.077	4.06978	0.09052	0.14043	0.00583
				4.07223	0.02116	4.07302	0.07639	4.07652	0.09079	0.14066	0.00583
				4.07896	0.02096	4.07975	0.07581	4.08326	0.09134	0.1409	0.00523
				4.08569	0.0211	4.08648	0.07631	4.08999	0.09228	0.14113	0.00553
				4.09242	0.02157	4.09322	0.0769	4.09673	0.09218	0.14136	0.00553
				4.09915	0.02157	4.09995	0.07817	4.10347	0.09142	0.14159	0.00532
				4.10588	0.0218	4.10668	0.07898	4.11021	0.09113	0.14183	0.00532
				4.11261	0.02184	4.11341	0.07939	4.11695	0.09097	0.14206	0.00502
				4.11935	0.02174	4.12014	0.07963	4.12368	0.09167	0.14229	0.00502
				4.12608	0.02186	4.12688	0.07895	4.13042	0.0921	0.14252	0.00482
				4.13281	0.0213	4.13361	0.07803	4.13716	0.09244	0.14276	0.00482
				4.13954	0.02095	4.14034	0.07851	4.1439	0.09295	0.14299	0.00482
				4.14627	0.02087	4.14707	0.07874	4.15064	0.09225	0.14322	0.00482
				4.153	0.02071	4.15381	0.07913	4.15737	0.09179	0.14345	0.00482
				4.15973	0.02096	4.16054	0.07924	4.16411	0.09159	0.14369	0.00482
				4.16646	0.02155	4.16727	0.07923	4.17085	0.0907	0.14392	0.00482
				4.17319	0.02132	4.174	0.07878	4.17759	0.091	0.14415	0.00502
				4.17992	0.02	4.18074	0.07773	4.18433	0.09175	0.14438	0.00522
				4.18666	0.02012	4.18747	0.07715	4.19106	0.092	0.14462	0.00551
				4.19339	0.01974	4.1942	0.07731	4.1978	0.09196	0.14485	0.00551
				4.20012	0.02097	4.20093	0.07738	4.20454	0.09204	0.14508	0.00551
				4.20685	0.02178	4.20766	0.07744	4.21128	0.0913	0.14531	0.00581
				4.21358	0.02177	4.2144	0.07782	4.21802	0.09126	0.14555	0.00581
				4.22031	0.02154	4.22113	0.07811	4.22475	0.09191	0.14578	0.00551
				4.22704	0.02132	4.22786	0.07804	4.23149	0.0925	0.14601	0.00571
				4.23377	0.02086	4.23459	0.078	4.23823	0.09271	0.14624	0.00571
				4.2405	0.02053	4.24133	0.07824	4.24497	0.09292	0.14648	0.00601
				4.24723	0.02067	4.24806	0.07788	4.25171	0.09281	0.14671	0.00601
				4.25396	0.02097	4.25479	0.078	4.25844	0.09186	0.14694	0.00651
				4.2607	0.02183	4.26152	0.07833	4.26518	0.09095	0.14717	0.00681
				4.26743	0.02241	4.26825	0.07868	4.27192	0.09095	0.14741	0.00681
				4.27416	0.022	4.27499	0.0781	4.27866	0.09057	0.14764	0.0072
				4.28089	0.02207	4.28172	0.07728	4.2854	0.09183	0.14787	0.0072
				4.28762	0.02268	4.28845	0.07726	4.29213	0.09331	0.1481	0.0072
				4.29435	0.02257	4.29518	0.07767	4.29887	0.09411	0.14834	0.0072
				4.30108	0.02205	4.30192	0.07834	4.30561	0.0933	0.14857	0.0075
				4.30781	0.02209	4.30865	0.07898	4.31235	0.09255	0.1488	0.0078
				4.31454	0.02231	4.31538	0.07937	4.31909	0.09247	0.14903	0.0078
				4.32127	0.02205	4.32211	0.07997	4.32582	0.09238	0.14927	0.0081
				4.32801	0.02199	4.32884	0.08066	4.33256	0.09175	0.1495	0.0081
				4.33474	0.02211	4.33558	0.08081	4.3393	0.09069	0.14973	0.0086
				4.34147	0.02118	4.34231	0.08143	4.34604	0.09012	0.14996	0.0086
				4.3482	0.01991	4.34904	0.08284	4.35278	0.0905	0.1502	0.0091
				4.35493	0.02086	4.35577	--	4.35951	0.09185	0.15043	0.0093
				4.36166	0.02209	4.36251	--	4.36625	0.09291	0.15066	0.0093
				4.36839	0.02124	4.36924	--	4.37299	0.0934	0.15089	0.00989
				4.37512	0.02032	4.37597	--	4.37973	0.09415	0.15113	0.01009
				4.38185	0.01972	4.3827	--	4.38647	0.09443	0.15136	0.01039
				4.38858	0.01996	4.38944	0.08148	4.39321	0.094	0.15159	0.01039
				4.39531	0.02127	4.39617	0.08055	4.39994	0.09368	0.15182	0.01079
				4.40205	0.02227	4.4029	0.08023	4.40668	0.09363	0.15206	0.01079
				4.40878	0.02208	4.40963	0.07984	4.41342	0.09364	0.15229	0.01109
				4.41551	0.02111	4.41636	0.07993	4.42016	0.09377	0.15252	0.01109
				4.42224	0.02049	4.4231	0.08034	4.4269	0.09352	0.15275	0.01139
				4.42897	0.02039	4.42983	0.08039	4.43363	0.09325	0.15299	0.01169
				4.4357	0.02032	4.43656	0.08035	4.44037	0.09314	0.15322	0.01189
				4.44243	0.02029	4.44329	0.08027	4.44711	0.09304	0.15345	0.01209
				4.44916	0.02054	4.45003	0.07993	4.45385	0.09327	0.15368	0.01239
				4.45589	0.02059	4.45676	0.07986	4.46059	0.09361	0.15392	0.01268
				4.46262	0.02121	4.46349	0.08032	4.46732	0.09362	0.15415	0.01288
				4.46936	0.02218	4.47022	0.08114	4.47406	0.0935	0.15438	0.01288
				4.47609	0.02226	4.47695	0.08141	4.4808	0.09337	0.15461	0.01288
				4.48282	0.02291	4.48369	0.0807	4.48754	0.09285	0.15485	0.01318
				4.48955	0.02368	4.49042	0.07982	4.49428	0.09165	0.15508	0.01318
				4.49628	0.02422	4.49715	0.07905	4.50101	0.09064	0.15531	0.01338
				4.50301	0.02465	4.50388	0.07908	4.50775	0.09027	0.15554	0.01338
				4.50974	0.02444	4.51062	0.07984	4.51449	0.09029	0.15578	0.01368
				4.51647	0.02455	4.51735	0.07998	4.52123	0.09083	0.15601	0.01368
				4.5232	0.02449	4.52408	0.08005	4.52797	0.09228	0.15624	0.01368
				4.52993	0.0238	4.53081	0.08021	4.5347	0.09324	0.15647	0.01388
				4.53666	0.02351	4.53754	0.07995	4.54144	0.09293	0.15671	0.01388
				4.5434	0.02341	4.54428	0.07917	4.54818	0.09276	0.15694	0.01407
				4.55013	0.02222	4.55101	0.07888	4.55492	0.09302	0.15717	0.01407
				4.55686	0.02085	4.55774	0.07902	4.56166	0.09349	0.1574	0.01387
				4.56359	0.01973	4.56447	0.07917	4.56839	0.09421	0.15764	0.01387
				4.57032	0.01877	4.57121	0.08021	4.57513	0.09445	0.15787	0.01387
				4.57705	0.01847	4.57794	0.08119	4.58187	0.09381	0.1581	0.01417
				4.58378	0.01858	4.58467	0.08138	4.58861	0.09252	0.15833	0.01417
				4.59051	0.01951	4.5914	0.08081	4.59535	0.09203	0.15857	0.01447
				4.59724	0.0209	4.59814	0.08056	4.60208	0.0931	0.1588	0.01447
				4.60397	0.02143	4.60487	0.08057	4.60882	0.09379	0.15903	0.01447
				4.61071	0.02194	4.6116	0.08144	4.61556	0.0935	0.15926	0.01447
				4.61744	0.02227	4.61833	0.0827	4.6223	0.09343	0.1595	0.01447
				4.62417	0.02257	4.62506	0.08303	4.62904	0.09347	0.15973	0.01447
				4.6309	0.02265	4.6318	0.08317	4.63577	0.09353	0.15996	0.01416
				4.63763	0.02301	4.63853	0.08345	4.64251	0.09405	0.16019	0.01416
				4.64436	0.02359	4.64526	0.08291	4.64925	0.09417	0.16043	0.01416
				4.65109	0.02424	4.65199	0.08158	4.65599	0.09371	0.16066	0.01396
				4.65782	0.02461	4.65873	0.08065	4.66273	0.09302	0.16089	0.01366
				4.66455	0.02408	4.66546	0.08114	4.66946	0.0933	0.16112	0.01366
				4.67128	0.02378	4.67219	0.08125	4.6762	0.09393	0.16136	0.01346
				4.67801	0.02338	4.67892	0.08158	4.68294	0.09402	0.16159	0.01346
				4.68475	0.02193	4.68565	0.08205	4.68968	0.09352	0.16182	0.01316
				4.69148	0.0213	4.69239	0.08235	4.69642	0.09291	0.16205	0.01316
				4.69821	0.02126	4.69912	0.08198	4.70316	0.09262	0.16229	0.01296
				4.70494	0.02114	4.70585	0.08055	4.70989	0.09205	0.16252	0.01296
				4.71167	0.02091	4.71258	0.08041	4.71663	0.09185	0.16275	0.01296
				4.7184	0.02182	4.71932	0.08075	4.72337	0.0918	0.16298	0.01296
				4.72513	0.02239	4.72605	0.08065	4.73011	0.09147	0.16322	0.01295
				4.73186	0.02292	4.73278	0.08053	4.73685	0.09173	0.16345	0.01265
				4.73859	0.02261	4.73951	0.0805	4.74358	0.092	0.16368	0.01265
				4.74532	0.02225	4.74625	0.08061	4.75032	0.09229	0.16391	0.01265
				4.75206	0.02256	4.75298	0.08048	4.75706	0.09275	0.16415	0.01235
				4.75879	0.02238	4.75971	0.08028	4.7638	0.09312	0.16438	0.01235
				4.76552	0.02163	4.76644	0.0805	4.77054	0.09276	0.16461	0.01205
				4.77225	0.02071	4.77317	0.08065	4.77727	0.09231	0.16484	0.01185
				4.77898	0.02014	4.77991	0.08075	4.78401	0.09305	0.16508	0.01155
				4.78571	0.01994	4.78664	0.08087	4.79075	0.09415	0.16531	0.01155
				4.79244	0.01998	4.79337	0.0808	4.79749	0.09567	0.16554	0.01125
				4.79917	0.0198	4.8001	0.0807	4.80423	0.09674	0.16577	0.01125
				4.8059	0.01969	4.80684	0.08088	4.81096	0.09799	0.16601	0.01085
				4.81263	0.02038	4.81357	0.08057	4.8177	--	0.16624	0.01084
				4.81936	0.02119	4.8203	0.08068	4.82444	--	0.16647	0.01084
				4.8261	0.02152	4.82703	0.08117	4.83118	--	0.1667	0.01054
				4.83283	0.02234	4.83376	0.08084	4.83792	0.09758	0.16694	0.01054
				4.83956	0.02183	4.8405	0.08041	4.84465	0.09645	0.16717	0.01054
				4.84629	0.0215	4.84723	0.08016	4.85139	0.09498	0.1674	0.01054
				4.85302	0.02121	4.85396	0.08054	4.85813	0.09338	0.16763	0.01054
				4.85975	0.02102	4.86069	0.08067	4.86487	0.09258	0.16787	0.01054
				4.86648	0.02035	4.86743	0.08051	4.87161	0.09279	0.1681	0.01054
				4.87321	0.02024	4.87416	0.08049	4.87834	0.09326	0.16833	0.01004
				4.87994	0.02026	4.88089	0.08079	4.88508	0.09338	0.16856	0.00984
				4.88667	0.02033	4.88762	0.08082	4.89182	0.09333	0.1688	0.00984
				4.89341	0.02056	4.89435	0.08078	4.89856	0.09315	0.16903	0.00924
				4.90014	0.02081	4.90109	0.08097	4.9053	0.09295	0.16926	0.00903
				4.90687	0.02112	4.90782	0.0801	4.91203	0.09284	0.16949	0.00853
				4.9136	0.02093	4.91455	0.07934	4.91877	0.09317	0.16973	0.00853
				4.92033	0.02079	4.92128	0.07884	4.92551	0.09334	0.16996	0.00823
				4.92706	0.02096	4.92802	0.07904	4.93225	0.0937	0.17019	0.00823
				4.93379	0.02141	4.93475	0.07916	4.93899	0.09378	0.17042	0.00823
				4.94052	0.02097	4.94148	0.07838	4.94572	0.09373	0.17066	0.00823
				4.94725	0.02063	4.94821	0.07826	4.95246	0.09406	0.17089	0.00823
				4.95398	0.02125	4.95495	0.07875	4.9592	0.09493	0.17112	0.00803
				4.96071	0.02191	4.96168	0.07926	4.96594	0.09574	0.17135	0.00803
				4.96745	0.02129	4.96841	0.07933	4.97268	0.09588	0.17159	0.00773
				4.97418	0.02044	4.97514	0.07934	4.97941	0.09526	0.17182	0.00743
				4.98091	0.0208	4.98187	0.07961	4.98615	0.09453	0.17205	0.00713
				4.98764	0.02109	4.98861	0.08015	4.99289	0.09449	0.17228	0.00692
				4.99437	0.02141	4.99534	0.08052	4.99963	0.0942	0.17252	0.00662
				5.0011	0.02123	5.00207	0.08054	5.00637	0.09316	0.17275	0.00662
				5.00783	0.02129	5.0088	0.08041	5.01311	0.09288	0.17298	0.00662
				5.01456	0.02088	5.01554	0.08014	5.01984	0.09286	0.17321	0.00662
				5.02129	0.02082	5.02227	0.08037	5.02658	0.09291	0.17345	0.00662
				5.02802	0.02152	5.029	0.08054	5.03332	0.09256	0.17368	0.00662
				5.03476	0.02105	5.03573	0.08049	5.04006	0.09159	0.17391	0.00692
				5.04149	0.02199	5.04246	0.08025	5.0468	0.09177	0.17414	0.00692
				5.04822	0.02233	5.0492	0.08014	5.05353	0.09168	0.17438	0.00692
				5.05495	0.02347	5.05593	0.08011	5.06027	0.09169	0.17461	0.00672
				5.06168	0.02332	5.06266	0.08018	5.06701	0.09174	0.17484	0.00672
				5.06841	0.02281	5.06939	0.08053	5.07375	0.09221	0.17507	0.00672
				5.07514	0.02147	5.07613	0.08092	5.08049	0.09185	0.17531	0.00672
				5.08187	0.02102	5.08286	0.08077	5.08722	0.09124	0.17554	0.00671
				5.0886	0.02105	5.08959	0.08083	5.09396	0.09129	0.17577	0.00671
				5.09533	0.02152	5.09632	0.0807	5.1007	0.09149	0.176	0.00671
				5.10207	0.02118	5.10305	0.0803	5.10744	0.09198	0.17624	0.00671
				5.1088	0.02004	5.10979	0.08055	5.11418	0.09281	0.17647	0.00671
				5.11553	0.01965	5.11652	0.08026	5.12091	0.09311	0.1767	0.00691
				5.12226	0.01947	5.12325	0.07956	5.12765	0.09235	0.17693	0.00691
				5.12899	0.01988	5.12998	0.07981	5.13439	0.09211	0.17717	0.00691
				5.13572	0.02045	5.13672	0.08061	5.14113	0.09211	0.1774	0.00661
				5.14245	0.02122	5.14345	0.08102	5.14787	0.09216	0.17763	0.00661
				5.14918	0.02187	5.15018	0.08118	5.1546	0.093	0.17786	0.00661
				5.15591	0.02279	5.15691	0.08093	5.16134	0.09343	0.1781	0.00641
				5.16264	0.02197	5.16365	0.08037	5.16808	0.09333	0.17833	0.00641
				5.16937	0.0213	5.17038	0.08052	5.17482	0.09252	0.17856	0.0067
				5.17611	0.02166	5.17711	0.08076	5.18156	0.09164	0.17879	0.0067
				5.18284	0.02267	5.18384	0.08095	5.18829	0.09179	0.17903	0.0069
				5.18957	0.02247	5.19057	0.08153	5.19503	0.09179	0.17926	0.0069
				5.1963	0.02122	5.19731	0.0818	5.20177	0.09135	0.17949	0.0072
				5.20303	0.01942	5.20404	0.08186	5.20851	0.09078	0.17972	0.0072
				5.20976	0.01924	5.21077	0.08188	5.21525	0.09034	0.17996	0.0072
				5.21649	0.01965	5.2175	0.08259	5.22198	0.09045	0.18019	0.0072
				5.22322	0.02201	5.22424	0.08285	5.22872	0.09041	0.18042	0.0069
				5.22995	0.02262	5.23097	0.08157	5.23546	0.09106	0.18065	0.0071
				5.23668	0.02301	5.2377	0.08057	5.2422	0.09155	0.18089	0.0069
				5.24342	0.02346	5.24443	0.08047	5.24894	0.09163	0.18112	0.0072
				5.25015	0.02305	5.25116	0.08109	5.25567	0.09176	0.18135	0.0072
				5.25688	0.02343	5.2579	0.08092	5.26241	0.0917	0.18158	0.00719
				5.26361	0.02384	5.26463	0.08099	5.26915	0.09156	0.18182	0.00749
				5.27034	0.02228	5.27136	0.08094	5.27589	0.09145	0.18205	0.00749
				5.27707	0.0228	5.27809	0.08087	5.28263	0.09111	0.18228	0.00769
				5.2838	0.02236	5.28483	0.08011	5.28936	0.09005	0.18251	0.00769
				5.29053	0.02238	5.29156	0.08007	5.2961	0.09011	0.18275	0.00769
				5.29726	0.02169	5.29829	0.08072	5.30284	0.09142	0.18298	0.00769
				5.30399	0.02131	5.30502	0.08054	5.30958	0.09287	0.18321	0.00769
				5.31072	0.02096	5.31176	0.08025	5.31632	0.0931	0.18344	0.00769
				5.31746	0.02062	5.31849	0.08019	5.32306	0.09244	0.18368	0.00789
				5.32419	0.02142	5.32522	0.07995	5.32979	0.09168	0.18391	0.00819
				5.33092	0.02343	5.33195	0.07933	5.33653	0.09137	0.18414	0.00849
				5.33765	0.02358	5.33868	0.08036	5.34327	0.09081	0.18437	0.00869
				5.34438	0.02431	5.34542	0.08058	5.35001	0.09022	0.18461	0.00899
				5.35111	0.02481	5.35215	0.08077	5.35675	0.09103	0.18484	0.00898
				5.35784	0.02458	5.35888	0.08086	5.36348	0.09114	0.18507	0.00918
				5.36457	0.02334	5.36561	0.08081	5.37022	0.09054	0.1853	0.00918
				5.3713	0.0232	5.37235	0.08072	5.37696	0.09038	0.18554	0.00948
				5.37803	0.02246	5.37908	0.08053	5.3837	0.09076	0.18577	0.00948
				5.38477	0.02233	5.38581	0.08006	5.39044	0.09083	0.186	0.00948
				5.3915	0.0217	5.39254	0.07957	5.39717	0.09105	0.18623	0.00998
				5.39823	0.02206	5.39927	0.07855	5.40391	0.09094	0.18647	0.00998
				5.40496	0.02314	5.40601	0.07816	5.41065	0.0908	0.1867	0.01018
				5.41169	0.02252	5.41274	0.07909	5.41739	0.09157	0.18693	0.01048
				5.41842	0.023	5.41947	0.07954	5.42413	0.09193	0.18716	0.01078
				5.42515	0.02276	5.4262	0.07848	5.43086	0.09171	0.1874	0.01078
				5.43188	0.02295	5.43294	0.0794	5.4376	0.09108	0.18763	0.01108
				5.43861	0.02244	5.43967	0.07929	5.44434	0.0913	0.18786	0.01107
				5.44534	0.02203	5.4464	0.07897	5.45108	0.09125	0.18809	0.01127
				5.45207	0.02132	5.45313	0.07983	5.45782	0.09079	0.18833	0.01157
				5.45881	0.01994	5.45986	0.08035	5.46455	0.09084	0.18856	0.01127
				5.46554	0.01842	5.4666	0.08062	5.47129	0.09209	0.18879	0.01127
				5.47227	0.02086	5.47333	0.07965	5.47803	0.0928	0.18902	0.01147
				5.479	0.02113	5.48006	0.07794	5.48477	0.09199	0.18926	0.01127
				5.48573	0.0194	5.48679	0.07721	5.49151	0.09199	0.18949	0.01157
				5.49246	0.01986	5.49353	0.07727	5.49824	0.09136	0.18972	0.01157
				5.49919	0.01994	5.50026	0.07772	5.50498	0.09158	0.18995	0.01157
				5.50592	0.01902	5.50699	0.07821	5.51172	0.09167	0.19019	0.01177
				5.51265	0.01922	5.51372	0.07843	5.51846	0.09201	0.19042	0.01197
				5.51938	0.02019	5.52046	0.07861	5.5252	0.09189	0.19065	0.01197
				5.52612	0.01966	5.52719	0.07892	5.53193	0.09143	0.19088	0.01196
				5.53285	0.02095	5.53392	0.07942	5.53867	0.09018	0.19112	0.01226
				5.53958	0.01982	5.54065	0.07955	5.54541	0.0898	0.19135	0.01226
				5.54631	0.021	5.54738	0.07986	5.55215	0.09013	0.19158	0.01226
				5.55304	0.0216	5.55412	0.08038	5.55889	0.08998	0.19181	0.01206
				5.55977	0.02138	5.56085	0.08025	5.56562	0.08968	0.19205	0.01226
				5.5665	0.02126	5.56758	0.0793	5.57236	0.0896	0.19228	0.01226
				5.57323	0.0219	5.57431	0.07862	5.5791	0.08981	0.19251	0.01226
				5.57996	0.02224	5.58105	0.07801	5.58584	0.08998	0.19274	0.01226
				5.58669	0.02285	5.58778	0.07843	5.59258	0.09003	0.19298	0.01226
				5.59342	0.02247	5.59451	0.07787	5.59931	0.08986	0.19321	0.01196
				5.60016	0.02226	5.60124	0.07787	5.60605	0.08993	0.19344	0.01226
				5.60689	0.0225	5.60797	0.07845	5.61279	0.09028	0.19367	0.01226
				5.61362	0.02216	5.61471	0.07834	5.61953	0.09038	0.19391	0.01225
				5.62035	0.02164	5.62144	0.07856	5.62627	0.09005	0.19414	0.01195
				5.62708	0.02171	5.62817	0.07868	5.63301	0.0901	0.19437	0.01225
				5.63381	0.02114	5.6349	0.07854	5.63974	0.09026	0.1946	0.01225
				5.64054	0.02094	5.64164	0.07748	5.64648	0.09075	0.19484	0.01225
				5.64727	0.02106	5.64837	0.07724	5.65322	0.09079	0.19507	0.01225
				5.654	0.02018	5.6551	0.07804	5.65996	0.0907	0.1953	0.01225
				5.66073	0.01976	5.66183	0.07908	5.6667	0.09029	0.19553	0.01225
				5.66747	0.01918	5.66856	0.07887	5.67343	0.08959	0.19577	0.01195
				5.6742	0.01901	5.6753	0.07808	5.68017	0.08969	0.196	0.01225
				5.68093	0.01956	5.68203	0.07811	5.68691	0.08973	0.19623	0.01195
				5.68766	0.01952	5.68876	0.07827	5.69365	0.08861	0.19646	0.01195
				5.69439	0.02065	5.69549	0.07816	5.70039	0.088	0.1967	0.01145
				5.70112	0.02084	5.70223	0.07864	5.70712	0.08829	0.19693	0.01145
				5.70785	0.02053	5.70896	0.078	5.71386	0.08843	0.19716	0.01144
				5.71458	0.02019	5.71569	0.07796	5.7206	0.08841	0.19739	0.01144
				5.72131	0.02135	5.72242	0.07774	5.72734	0.08864	0.19763	0.01144
				5.72804	0.02149	5.72916	0.07769	5.73408	0.08847	0.19786	0.01144
				5.73477	0.02018	5.73589	0.07695	5.74081	0.0884	0.19809	0.01144
				5.74151	0.02019	5.74262	0.07676	5.74755	0.08866	0.19832	0.01144
				5.74824	0.02108	5.74935	0.07743	5.75429	0.08832	0.19856	0.01114
				5.75497	0.02169	5.75608	0.07817	5.76103	0.08811	0.19879	0.01144
				5.7617	0.02168	5.76282	0.07837	5.76777	0.08818	0.19902	0.01124
				5.76843	0.0211	5.76955	0.07814	5.7745	0.08829	0.19925	0.01094
				5.77516	0.02133	5.77628	0.0784	5.78124	0.08863	0.19949	0.01064
				5.78189	0.02115	5.78301	0.07867	5.78798	0.08844	0.19972	0.01044
				5.78862	0.02037	5.78975	0.07862	5.79472	0.08766	0.19995	0.01044
				5.79535	0.02008	5.79648	0.07824	5.80146	0.08671	0.20018	0.01043
				5.80208	0.02126	5.80321	0.07788	5.80819	0.08713	0.20042	0.01013
				5.80882	0.02165	5.80994	0.07778	5.81493	0.08728	0.20065	0.00993
				5.81555	0.0216	5.81667	0.07805	5.82167	0.08714	0.20088	0.00993
				5.82228	0.02227	5.82341	0.07842	5.82841	0.08726	0.20111	0.00973
				5.82901	0.02265	5.83014	0.0782	5.83515	0.08708	0.20135	0.00973
				5.83574	0.02222	5.83687	0.07769	5.84188	0.0875	0.20158	0.00963
				5.84247	0.02221	5.8436	0.07738	5.84862	0.08748	0.20181	0.00963
				5.8492	0.02233	5.85034	0.07737	5.85536	0.08786	0.20204	0.00963
				5.85593	0.02281	5.85707	0.07725	5.8621	0.08859	0.20228	0.00933
				5.86266	0.02293	5.8638	0.0771	5.86884	0.0889	0.20251	0.00933
				5.86939	0.02321	5.87053	0.07739	5.87557	0.08866	0.20274	0.00913
				5.87612	0.02287	5.87727	0.07776	5.88231	0.08876	0.20297	0.00913
				5.88286	0.0227	5.884	0.07808	5.88905	0.08857	0.20321	0.00882
				5.88959	0.02229	5.89073	0.07804	5.89579	0.08755	0.20344	0.00882
				5.89632	0.02089	5.89746	0.0776	5.90253	0.08674	0.20367	0.00862
				5.90305	0.02013	5.90419	0.07765	5.90926	0.08615	0.2039	0.00862
				5.90978	0.02024	5.91093	0.07751	5.916	0.08608	0.20414	0.00862
				5.91651	0.02019	5.91766	0.07758	5.92274	0.08634	0.20437	0.00862
				5.92324	0.02066	5.92439	0.07777	5.92948	0.08691	0.2046	0.00862
				5.92997	0.02054	5.93112	0.07723	5.93622	0.08739	0.20483	0.00862
				5.9367	0.01999	5.93786	0.07656	5.94296	0.08766	0.20507	0.00862
				5.94343	0.02001	5.94459	0.07673	5.94969	0.08685	0.2053	0.00862
				5.95017	0.02007	5.95132	0.07665	5.95643	0.0863	0.20553	0.00862
				5.9569	0.01973	5.95805	0.07578	5.96317	0.08638	0.20576	0.00842
				5.96363	0.01964	5.96478	0.07529	5.96991	0.08666	0.206	0.00842
				5.97036	0.01995	5.97152	0.07575	5.97665	0.08721	0.20623	0.00811
				5.97709	0.02058	5.97825	0.07601	5.98338	0.08752	0.20646	0.00841
				5.98382	0.02072	5.98498	0.076	5.99012	0.08767	0.20669	0.00841
				5.99055	0.01984	5.99171	0.076	5.99686	0.0874	0.20693	0.00821
				5.99728	0.01935	5.99845	0.07584	6.0036	0.08681	0.20716	0.00821
				6.00401	0.02008	6.00518	0.07603	6.01034	0.08636	0.20739	0.00821
				6.01074	0.02054	6.01191	0.07621	6.01707	0.08617	0.20762	0.00841
				6.01748	0.02073	6.01864	0.07545	6.02381	0.08675	0.20786	0.00841
				6.02421	0.02081	6.02537	0.07475	6.03055	0.08711	0.20809	0.00841
				6.03094	0.02093	6.03211	0.07524	6.03729	0.08714	0.20832	0.00841
				6.03767	0.02105	6.03884	0.07575	6.04403	0.08693	0.20855	0.00841
				6.0444	0.02137	6.04557	0.07559	6.05076	0.08613	0.20879	0.00871
				6.05113	0.02068	6.0523	0.0749	6.0575	0.08607	0.20902	0.00871
				6.05786	0.01971	6.05904	0.07443	6.06424	0.08665	0.20925	0.00871
				6.06459	0.01957	6.06577	0.07448	6.07098	0.08689	0.20948	0.0087
				6.07132	0.01951	6.0725	0.07469	6.07772	0.0865	0.20972	0.0087
				6.07805	0.01974	6.07923	0.07501	6.08445	0.08585	0.20995	0.0089
				6.08478	0.02046	6.08597	0.075	6.09119	0.08531	0.21018	0.0091
				6.09152	0.02047	6.0927	0.07489	6.09793	0.08557	0.21041	0.0091
				6.09825	0.02068	6.09943	0.07472	6.10467	0.08576	0.21065	0.0091
				6.10498	0.02117	6.10616	0.07489	6.11141	0.08607	0.21088	0.0091
				6.11171	0.02127	6.11289	0.07525	6.11814	0.08624	0.21111	0.0097
				6.11844	0.0213	6.11963	0.07517	6.12488	0.08528	0.21134	0.0097
				6.12517	0.02162	6.12636	0.0747	6.13162	0.08483	0.21158	0.0097
				6.1319	0.02179	6.13309	0.07426	6.13836	0.08567	0.21181	0.0099
				6.13863	0.02182	6.13982	0.07438	6.1451	0.08684	0.21204	0.0099
				6.14536	0.02182	6.14656	0.07458	6.15183	0.08802	0.21227	0.0101
				6.15209	0.02125	6.15329	0.07502	6.15857	0.08835	0.21251	0.01009
				6.15883	0.02057	6.16002	0.07547	6.16531	0.08733	0.21274	0.01039
				6.16556	0.01984	6.16675	0.07562	6.17205	0.08663	0.21297	0.01069
				6.17229	0.01931	6.17348	0.07537	6.17879	0.08638	0.2132	0.01069
				6.17902	0.01915	6.18022	0.07523	6.18552	0.08595	0.21344	0.01089
				6.18575	0.01912	6.18695	0.07538	6.19226	0.08584	0.21367	0.01089
				6.19248	0.019	6.19368	0.07535	6.199	0.08585	0.2139	0.01139
				6.19921	0.01806	6.20041	0.07572	6.20574	0.08586	0.21413	0.01139
				6.20594	0.01834	6.20715	0.0763	6.21248	0.08603	0.21437	0.01159
				6.21267	0.0214	6.21388	0.07624	6.21921	0.08613	0.2146	0.01189
				6.2194	0.02407	6.22061	0.07533	6.22595	0.08588	0.21483	0.01189
				6.22613	--	6.22734	0.07428	6.23269	0.0853	0.21506	0.01189
				6.23287	--	6.23407	0.07377	6.23943	0.08507	0.2153	0.01219
				6.2396	--	6.24081	0.07317	6.24617	0.0852	0.21553	0.01248
				6.24633	--	6.24754	0.07264	6.25291	0.08479	0.21576	0.01248
				6.25306	--	6.25427	0.07307	6.25964	0.08403	0.21599	0.01248
				6.25979	--	6.261	0.07343	6.26638	0.08347	0.21623	0.01248
				6.26652	0.0197	6.26774	0.07329	6.27312	0.08357	0.21646	0.01248
				6.27325	0.01857	6.27447	0.07341	6.27986	0.08395	0.21669	0.01248
				6.27998	0.01907	6.2812	0.0742	6.2866	0.08354	0.21692	0.01248
				6.28671	0.01866	6.28793	0.075	6.29333	0.08302	0.21716	0.01248
				6.29344	0.01814	6.29467	0.07655	6.30007	0.08278	0.21739	0.01278
				6.30018	0.0186	6.3014	--	6.30681	0.08229	0.21762	0.01298
				6.30691	0.01948	6.30813	--	6.31355	0.08216	0.21785	0.01298
				6.31364	0.02043	6.31486	--	6.32029	0.08262	0.21809	0.01328
				6.32037	0.02148	6.32159	--	6.32702	0.08309	0.21832	0.01328
				6.3271	0.02218	6.32833	--	6.33376	0.0833	0.21855	0.01327
				6.33383	0.02206	6.33506	--	6.3405	0.0829	0.21878	0.01297
				6.34056	0.02168	6.34179	--	6.34724	0.08235	0.21902	0.01297
				6.34729	0.02173	6.34852	--	6.35398	0.08194	0.21925	0.01297
				6.35402	0.02165	6.35526	--	6.36071	0.08155	0.21948	0.01297
				6.36075	0.02057	6.36199	--	6.36745	0.08172	0.21971	0.01297
				6.36748	0.01997	6.36872	--	6.37419	0.08172	0.21995	0.01297
				6.37422	0.0198	6.37545	--	6.38093	0.08092	0.22018	0.01297
				6.38095	0.02004	6.38218	--	6.38767	0.08081	0.22041	0.01297
				6.38768	0.02071	6.38892	--	6.3944	0.0816	0.22064	0.01297
				6.39441	0.02075	6.39565	--	6.40114	0.08215	0.22088	0.01297
				6.40114	0.02067	6.40238	--	6.40788	0.08246	0.22111	0.01287
				6.40787	0.02062	6.40911	--	6.41462	0.08262	0.22134	0.01287
				6.4146	0.02024	6.41585	--	6.42136	0.08249	0.22157	0.01317
				6.42133	0.02072	6.42258	--	6.42809	0.0822	0.22181	0.01296
				6.42806	0.02185	6.42931	0.07339	6.43483	0.08198	0.22204	0.01296
				6.43479	0.02186	6.43604	0.072	6.44157	0.082	0.22227	0.01296
				6.44153	0.02043	6.44278	0.07195	6.44831	0.0821	0.2225	0.01316
				6.44826	0.01917	6.44951	0.07104	6.45505	0.08182	0.22274	0.01316
				6.45499	0.01874	6.45624	0.07033	6.46178	0.08108	0.22297	0.01316
				6.46172	0.01904	6.46297	0.07077	6.46852	0.0807	0.2232	0.01316
				6.46845	0.01945	6.4697	0.07109	6.47526	0.08085	0.22343	0.01316
				6.47518	0.01956	6.47644	0.07074	6.482	0.08171	0.22367	0.01316
				6.48191	0.02035	6.48317	0.07082	6.48874	0.08248	0.2239	0.01296
				6.48864	0.02151	6.4899	0.07081	6.49547	0.08221	0.22413	0.01266
				6.49537	0.02165	6.49663	0.07096	6.50221	0.08181	0.22436	0.01266
				6.5021	0.02087	6.50337	0.0708	6.50895	0.08183	0.2246	0.01246
				6.50883	0.0206	6.5101	0.07029	6.51569	0.08202	0.22483	0.01215
				6.51557	0.0205	6.51683	0.07016	6.52243	0.08211	0.22506	0.01215
				6.5223	0.02083	6.52356	0.07016	6.52916	0.08199	0.22529	0.01215
				6.52903	0.02037	6.53029	0.06981	6.5359	0.08148	0.22553	0.01215
				6.53576	0.01909	6.53703	0.0695	6.54264	0.08104	0.22576	0.01215
				6.54249	0.0192	6.54376	0.06993	6.54938	0.08097	0.22599	0.01215
				6.54922	0.01828	6.55049	0.06996	6.55612	0.081	0.22622	0.01215
				6.55595	0.01823	6.55722	0.06974	6.56286	0.0806	0.22646	0.01215
				6.56268	0.01896	6.56396	0.06994	6.56959	0.08008	0.22669	0.01215
				6.56941	0.01917	6.57069	0.06989	6.57633	0.08051	0.22692	0.01215
				6.57614	0.01921	6.57742	0.0701	6.58307	0.08161	0.22715	0.01195
				6.58288	0.01939	6.58415	0.06966	6.58981	0.0822	0.22739	0.01195
				6.58961	0.01949	6.59088	0.06822	6.59655	0.08173	0.22762	0.01195
				6.59634	0.01932	6.59762	0.06754	6.60328	0.08093	0.22785	0.01194
				6.60307	0.01919	6.60435	0.06844	6.61002	0.08082	0.22808	0.01194
				6.6098	0.019	6.61108	0.0696	6.61676	0.0806	0.22832	0.01194
				6.61653	0.01956	6.61781	0.0702	6.6235	0.08036	0.22855	0.01194
				6.62326	0.0202	6.62455	0.07039	6.63024	0.08006	0.22878	0.01194
				6.62999	0.02097	6.63128	0.07015	6.63697	0.07947	0.22901	0.01164
				6.63672	0.02175	6.63801	0.0697	6.64371	0.07906	0.22925	0.01164
				6.64345	0.02179	6.64474	0.06984	6.65045	0.07894	0.22948	0.01144
				6.65018	0.02133	6.65148	0.07053	6.65719	0.07917	0.22971	0.01114
				6.65692	0.02131	6.65821	0.07016	6.66393	0.07953	0.22994	0.01114
				6.66365	0.02157	6.66494	0.06973	6.67066	0.0793	0.23018	0.01114
				6.67038	0.02111	6.67167	0.06982	6.6774	0.07883	0.23041	0.01114
				6.67711	0.02051	6.6784	0.06982	6.68414	0.07841	0.23064	0.01114
				6.68384	0.01991	6.68514	0.06898	6.69088	0.07784	0.23087	0.01143
				6.69057	0.01946	6.69187	0.06825	6.69762	0.0775	0.23111	0.01143
				6.6973	0.01931	6.6986	0.06895	6.70435	0.07721	0.23134	0.01143
				6.70403	0.01904	6.70533	0.06927	6.71109	0.0772	0.23157	0.01163
				6.71076	0.01876	6.71207	0.06904	6.71783	0.07779	0.2318	0.01183
				6.71749	0.01804	6.7188	0.06896	6.72457	0.07811	0.23204	0.01183
				6.72423	0.01762	6.72553	0.06854	6.73131	0.07762	0.23227	0.01183
				6.73096	0.01897	6.73226	0.06866	6.73804	0.07712	0.2325	0.01183
				6.73769	0.0204	6.73899	0.06792	6.74478	0.07704	0.23273	0.01183
				6.74442	0.02049	6.74573	0.06703	6.75152	0.07705	0.23297	0.01183
				6.75115	0.02048	6.75246	0.06694	6.75826	0.07697	0.2332	0.01183
				6.75788	0.02014	6.75919	0.06636	6.765	0.07651	0.23343	0.01213
				6.76461	0.01995	6.76592	0.06588	6.77173	0.07635	0.23366	0.01213
				6.77134	0.02015	6.77266	0.06651	6.77847	0.07671	0.2339	0.01213
				6.77807	0.01979	6.77939	0.06695	6.78521	0.07709	0.23413	0.01232
				6.7848	0.01903	6.78612	0.06781	6.79195	0.07747	0.23436	0.01232
				6.79153	0.02035	6.79285	0.06752	6.79869	0.07772	0.23459	0.01242
				6.79827	0.0201	6.79958	0.06616	6.80542	0.07802	0.23483	0.01242
				6.805	0.01946	6.80632	0.06662	6.81216	0.07824	0.23506	0.01262
				6.81173	0.01953	6.81305	0.06701	6.8189	0.07747	0.23529	0.01262
				6.81846	0.01905	6.81978	0.06688	6.82564	0.0771	0.23552	0.01262
				6.82519	0.01744	6.82651	0.0658	6.83238	0.07671	0.23576	0.01312
				6.83192	0.01906	6.83325	0.0654	6.83911	0.07589	0.23599	0.01312
				6.83865	0.01957	6.83998	0.06585	6.84585	0.07569	0.23622	0.01312
				6.84538	0.01913	6.84671	0.06673	6.85259	0.07594	0.23645	0.01342
				6.85211	0.01837	6.85344	0.06707	6.85933	0.07596	0.23669	0.01342
				6.85884	0.01785	6.86018	0.06563	6.86607	0.07582	0.23692	0.01342
				6.86558	0.01858	6.86691	0.06543	6.87281	0.07555	0.23715	0.01341
				6.87231	0.01929	6.87364	0.06691	6.87954	0.07533	0.23738	0.01341
				6.87904	0.01969	6.88037	0.06679	6.88628	0.07562	0.23762	0.01371
				6.88577	0.019	6.8871	0.0666	6.89302	0.07593	0.23785	0.01371
				6.8925	0.01843	6.89384	0.06662	6.89976	0.07608	0.23808	0.01341
				6.89923	0.0172	6.90057	0.06568	6.9065	0.07619	0.23831	0.01341
				6.90596	0.01674	6.9073	0.06555	6.91323	0.07617	0.23855	0.01341
				6.91269	0.01587	6.91403	0.06568	6.91997	0.07569	0.23878	0.01341
				6.91942	--	6.92077	0.06599	6.92671	0.07461	0.23901	0.01371
				6.92615	--	6.9275	0.06602	6.93345	0.07447	0.23924	0.01371
				6.93289	0.01698	6.93423	0.06504	6.94019	0.07432	0.23948	0.01341
				6.93962	--	6.94096	0.06474	6.94692	0.07412	0.23971	0.01341
				6.94635	--	6.94769	0.06445	6.95366	0.07416	0.23994	0.01341
				6.95308	--	6.95443	0.06507	6.9604	0.07461	0.24017	0.0131
				6.95981	0.01595	6.96116	0.06568	6.96714	0.07424	0.24041	0.0131
				6.96654	0.01752	6.96789	0.06649	6.97388	0.07421	0.24064	0.0129
				6.97327	0.01892	6.97462	0.06697	6.98061	0.07444	0.24087	0.0129
				6.98	0.01865	6.98136	0.06632	6.98735	0.07428	0.2411	0.0129
				6.98673	0.01839	6.98809	0.06637	6.99409	0.07404	0.24134	0.0129
				6.99346	0.01817	6.99482	0.06523	7.00083	0.07471	0.24157	0.0129
				7.00019	0.01726	7.00155	0.06477	7.00757	0.07514	0.2418	0.0126
				7.00693	0.01751	7.00829	0.06466	7.0143	0.07486	0.24203	0.0126
				7.01366	0.01822	7.01502	0.06451	7.02104	0.07435	0.24227	0.0121
				7.02039	0.01721	7.02175	0.06429	7.02778	0.07413	0.2425	0.0121
				7.02712	0.0165	7.02848	0.06444	7.03452	0.07467	0.24273	0.0119
				7.03385	0.01739	7.03521	0.06593	7.04126	0.07446	0.24296	0.0119
				7.04058	0.01672	7.04195	0.06594	7.04799	0.07384	0.2432	0.01189
				7.04731	0.01684	7.04868	0.06564	7.05473	0.07323	0.24343	0.01159
				7.05404	0.01726	7.05541	0.06555	7.06147	0.0732	0.24366	0.01159
				7.06077	0.01781	7.06214	0.06477	7.06821	0.07376	0.24389	0.01129
				7.0675	0.01716	7.06888	0.06427	7.07495	0.07402	0.24413	0.01109
				7.07424	0.01741	7.07561	0.06394	7.08168	0.07334	0.24436	0.01109
				7.08097	0.01708	7.08234	0.06336	7.08842	0.07275	0.24459	0.01109
				7.0877	0.01669	7.08907	0.06362	7.09516	0.07275	0.24482	0.01079
				7.09443	0.01794	7.0958	0.0639	7.1019	0.07246	0.24506	0.01079
				7.10116	0.01777	7.10254	0.06301	7.10864	0.07251	0.24529	0.01079
				7.10789	0.01812	7.10927	0.06429	7.11537	0.07248	0.24552	0.01059
				7.11462	0.01806	7.116	0.06369	7.12211	0.07269	0.24575	0.01059
				7.12135	0.01855	7.12273	0.06294	7.12885	0.07321	0.24599	0.01059
				7.12808	0.0185	7.12947	0.06299	7.13559	0.07311	0.24622	0.00999
				7.13481	0.01815	7.1362	0.06264	7.14233	0.07191	0.24645	0.00998
				7.14154	0.01806	7.14293	0.06171	7.14906	0.07219	0.24668	0.00998
				7.14828	0.01796	7.14966	0.06168	7.1558	0.07254	0.24692	0.00958
				7.15501	0.01886	7.15639	0.06207	7.16254	0.07212	0.24715	0.00958
				7.16174	0.0193	7.16313	0.06247	7.16928	0.07105	0.24738	0.00928
				7.16847	0.01878	7.16986	0.06179	7.17602	0.07036	0.24761	0.00898
				7.1752	0.01773	7.17659	0.06188	7.18276	0.0706	0.24785	0.00868
				7.18193	0.01722	7.18332	0.06247	7.18949	0.07115	0.24808	0.00848
				7.18866	0.0181	7.19006	0.06222	7.19623	0.07052	0.24831	0.00848
				7.19539	0.01948	7.19679	0.06171	7.20297	0.06961	0.24854	0.00818
				7.20212	0.0196	7.20352	0.06249	7.20971	0.06938	0.24878	0.00848
				7.20885	0.01976	7.21025	0.06265	7.21645	0.06921	0.24901	0.00828
				7.21559	0.0191	7.21699	0.06215	7.22318	0.06805	0.24924	0.00828
				7.22232	0.01908	7.22372	0.06205	7.22992	0.06887	0.24947	0.00797
				7.22905	0.01906	7.23045	0.06247	7.23666	0.06924	0.24971	0.00797
				7.23578	0.01848	7.23718	0.06242	7.2434	0.06905	0.24994	0.00747
				7.24251	0.01815	7.24391	0.06177	7.25014	0.06863	0.25017	0.00747
				7.24924	0.01752	7.25065	0.06172	7.25687	0.06845	0.2504	0.00747
				7.25597	0.01714	7.25738	0.06231	7.26361	0.06775	0.25064	0.00747
				7.2627	0.01705	7.26411	0.06185	7.27035	0.0674	0.25087	0.00697
				7.26943	0.01732	7.27084	0.06072	7.27709	0.0674	0.2511	0.00697
				7.27616	0.01693	7.27758	0.06163	7.28383	0.06712	0.25133	0.00697
				7.28289	0.0176	7.28431	0.06223	7.29056	0.06708	0.25157	0.00697
				7.28963	0.01795	7.29104	0.06124	7.2973	0.06671	0.2518	0.00667
				7.29636	0.01754	7.29777	0.06131	7.30404	0.06652	0.25203	0.00667
				7.30309	0.01731	7.3045	0.06198	7.31078	0.06673	0.25226	0.00667
				7.30982	0.01706	7.31124	0.06295	7.31752	0.06712	0.2525	0.00666
				7.31655	0.01758	7.31797	0.06354	7.32425	0.06764	0.25273	0.00646
				7.32328	0.01794	7.3247	0.06277	7.33099	0.06815	0.25296	0.00646
				7.33001	0.01796	7.33143	0.0622	7.33773	0.06743	0.25319	0.00626
				7.33674	0.01715	7.33817	0.06181	7.34447	0.06739	0.25343	0.00626
				7.34347	0.01659	7.3449	0.06108	7.35121	0.06704	0.25366	0.00626
				7.3502	0.01671	7.35163	0.06136	7.35794	0.0672	0.25389	0.00626
				7.35694	0.01823	7.35836	0.06103	7.36468	0.06807	0.25412	0.00646
				7.36367	0.01845	7.36509	0.06012	7.37142	0.06829	0.25436	0.00666
				7.3704	0.01813	7.37183	0.05967	7.37816	0.06833	0.25459	0.00666
				7.37713	0.01601	7.37856	0.05826	7.3849	0.06831	0.25482	0.00696
				7.38386	0.01505	7.38529	0.0577	7.39163	0.06746	0.25505	0.00676
				7.39059	0.01568	7.39202	0.05795	7.39837	0.06617	0.25529	0.00676
				7.39732	0.01709	7.39876	0.05873	7.40511	0.06523	0.25552	0.00675
				7.40405	0.01711	7.40549	0.05882	7.41185	0.06474	0.25575	0.00715
				7.41078	0.01774	7.41222	0.05902	7.41859	0.06343	0.25598	0.00715
				7.41751	0.01831	7.41895	0.05864	7.42532	0.06381	0.25622	0.00715
				7.42424	0.01829	7.42569	0.0587	7.43206	0.06446	0.25645	0.00715
				7.43098	0.01742	7.43242	0.05914	7.4388	0.06549	0.25668	0.00725
				7.43771	0.01668	7.43915	0.0587	7.44554	0.06618	0.25691	0.00725
				7.44444	0.01686	7.44588	0.05755	7.45228	0.06642	0.25715	0.00745
				7.45117	0.01694	7.45261	0.0572	7.45901	0.06586	0.25738	0.00775
				7.4579	0.01766	7.45935	0.05751	7.46575	0.06593	0.25761	0.00815
				7.46463	0.01724	7.46608	0.05777	7.47249	0.06561	0.25784	0.00845
				7.47136	0.01656	7.47281	0.05707	7.47923	0.06485	0.25808	0.00825
				7.47809	0.01703	7.47954	0.0566	7.48597	0.06433	0.25831	0.00855
				7.48482	0.01742	7.48628	0.05674	7.49271	0.06525	0.25854	0.00855
				7.49155	0.0177	7.49301	0.05607	7.49944	0.06452	0.25877	0.00874
				7.49829	0.01746	7.49974	0.05559	7.50618	0.06345	0.25901	0.00874
				7.50502	0.01675	7.50647	0.05621	7.51292	0.06437	0.25924	0.00904
				7.51175	0.01629	7.5132	0.05647	7.51966	0.06474	0.25947	0.00904
				7.51848	0.01363	7.51994	0.05629	7.5264	0.06501	0.2597	0.00924
				7.52521	--	7.52667	0.05607	7.53313	0.0646	0.25994	0.00954
				7.53194	--	7.5334	0.05548	7.53987	0.06452	0.26017	0.00974
				7.53867	--	7.54013	0.05469	7.54661	0.0643	0.2604	0.00994
				7.5454	0.01439	7.54687	0.05456	7.55335	0.06431	0.26063	0.01024
				7.55213	0.01539	7.5536	0.05486	7.56009	0.0639	0.26087	0.01044
				7.55886	0.01651	7.56033	0.05499	7.56682	0.06391	0.2611	0.01044
				7.56559	0.01708	7.56706	0.05483	7.57356	0.06364	0.26133	0.01074
				7.57233	0.01702	7.5738	0.055	7.5803	0.06392	0.26156	0.01104
				7.57906	0.01571	7.58053	0.05532	7.58704	0.06333	0.2618	0.01133
				7.58579	0.01491	7.58726	0.05547	7.59378	0.06289	0.26203	0.01153
				7.59252	0.01469	7.59399	0.0548	7.60051	0.06213	0.26226	0.01183
				7.59925	0.01435	7.60072	0.05409	7.60725	0.06111	0.26249	0.01203
				7.60598	0.01505	7.60746	0.05468	7.61399	0.06108	0.26273	0.01223
				7.61271	0.01529	7.61419	0.0547	7.62073	0.06204	0.26296	0.01223
				7.61944	0.01531	7.62092	0.05449	7.62747	0.06192	0.26319	0.01283
				7.62617	0.01426	7.62765	0.0553	7.6342	0.06092	0.26342	0.01303
				7.6329	0.01457	7.63439	0.05664	7.64094	0.06131	0.26366	0.01333
				7.63964	0.01459	7.64112	0.05697	7.64768	0.06115	0.26389	0.01333
				7.64637	0.01457	7.64785	0.05661	7.65442	0.06065	0.26412	0.01363
				7.6531	0.01472	7.65458	0.05611	7.66116	0.06008	0.26435	0.01383
				7.65983	0.01568	7.66131	0.05585	7.66789	0.06006	0.26459	0.01403
				7.66656	0.01631	7.66805	0.05595	7.67463	0.06022	0.26482	0.01402
				7.67329	0.01615	7.67478	0.05639	7.68137	0.06006	0.26505	0.01432
				7.68002	0.01601	7.68151	0.05606	7.68811	0.06016	0.26528	0.01462
				7.68675	0.01663	7.68824	0.05493	7.69485	0.06012	0.26552	0.01482
				7.69348	0.01676	7.69498	0.05384	7.70158	0.0591	0.26575	0.01482
				7.70021	0.01655	7.70171	0.05311	7.70832	0.05887	0.26598	0.01512
				7.70694	0.0162	7.70844	0.05263	7.71506	0.05932	0.26621	0.01512
				7.71368	0.01569	7.71517	0.05262	7.7218	0.06004	0.26645	0.01512
				7.72041	0.01559	7.7219	0.05324	7.72854	0.06025	0.26668	0.01532
				7.72714	0.01516	7.72864	0.05363	7.73527	0.06034	0.26691	0.01562
				7.73387	0.01495	7.73537	0.05386	7.74201	0.06077	0.26714	0.01562
				7.7406	0.01478	7.7421	0.05334	7.74875	0.05966	0.26738	0.01612
				7.74733	0.01468	7.74883	0.05274	7.75549	0.05832	0.26761	0.01612
				7.75406	0.01546	7.75557	0.05215	7.76223	0.05783	0.26784	0.01661
				7.76079	0.01619	7.7623	0.05089	7.76896	0.05823	0.26807	0.01681
				7.76752	0.01702	7.76903	0.05006	7.7757	0.05856	0.26831	0.01711
				7.77425	0.0178	7.77576	0.0495	7.78244	0.05797	0.26854	0.01711
				7.78099	0.0181	7.7825	0.0499	7.78918	0.05867	0.26877	0.01741
				7.78772	0.01709	7.78923	0.05035	7.79592	0.06028	0.269	0.01761
				7.79445	0.01632	7.79596	0.05063	7.80266	0.06113	0.26924	0.01761
				7.80118	0.01654	7.80269	0.05062	7.80939	0.06157	0.26947	0.01791
				7.80791	0.01646	7.80942	0.05058	7.81613	0.06197	0.2697	0.01791
				7.81464	0.0164	7.81616	0.05083	7.82287	0.06195	0.26993	0.01821
				7.82137	0.01642	7.82289	0.05117	7.82961	0.06154	0.27017	0.01821
				7.8281	0.01545	7.82962	0.05182	7.83635	0.06121	0.2704	0.01821
				7.83483	0.01483	7.83635	0.05193	7.84308	0.06052	0.27063	0.01841
				7.84156	0.01449	7.84309	0.05178	7.84982	0.05987	0.27086	0.01841
				7.8483	0.01404	7.84982	0.05162	7.85656	0.05972	0.2711	0.0184
				7.85503	0.01359	7.85655	0.05153	7.8633	0.05931	0.27133	0.0187
				7.86176	0.01388	7.86328	0.05116	7.87004	0.05843	0.27156	0.0187
				7.86849	0.01447	7.87001	0.05032	7.87677	0.05743	0.27179	0.019
				7.87522	0.01431	7.87675	0.04929	7.88351	0.05675	0.27203	0.019
				7.88195	0.01391	7.88348	0.04856	7.89025	0.05645	0.27226	0.019
				7.88868	0.01382	7.89021	0.04896	7.89699	0.0568	0.27249	0.019
				7.89541	0.01407	7.89694	0.0492	7.90373	0.05768	0.27272	0.019
				7.90214	0.01443	7.90368	0.04885	7.91046	0.05774	0.27296	0.0192
				7.90887	0.01473	7.91041	0.04865	7.9172	0.05727	0.27319	0.0192
				7.9156	0.01545	7.91714	0.04862	7.92394	0.05615	0.27342	0.0192
				7.92234	0.01619	7.92387	0.04873	7.93068	0.0552	0.27365	0.0192
				7.92907	0.01542	7.9306	0.0489	7.93742	0.05543	0.27389	0.0195
				7.9358	0.01493	7.93734	0.04935	7.94415	0.05558	0.27412	0.01949
				7.94253	0.01523	7.94407	0.05013	7.95089	0.05524	0.27435	0.01949
				7.94926	0.01512	7.9508	0.05068	7.95763	0.05541	0.27458	0.01919
				7.95599	0.01406	7.95753	0.0503	7.96437	0.05524	0.27482	0.01919
				7.96272	0.01341	7.96427	0.04941	7.97111	0.05552	0.27505	0.01939
				7.96945	0.01334	7.971	0.04856	7.97784	0.05605	0.27528	0.01939
				7.97618	0.01325	7.97773	0.04791	7.98458	0.05598	0.27551	0.01939
				7.98291	0.01442	7.98446	0.04783	7.99132	0.05609	0.27575	0.01939
				7.98965	0.01535	7.9912	0.04814	7.99806	0.0563	0.27598	0.01939
				7.99638	0.01511	7.99793	0.04788	8.0048	0.05664	0.27621	0.01939
				8.00311	0.01462	8.00466	0.04721	8.01153	0.0561	0.27644	0.01939
				8.00984	0.01403	8.01139	0.04727	8.01827	0.05496	0.27668	0.01939
				8.01657	0.01335	8.01812	0.04812	8.02501	0.05393	0.27691	0.01919
				8.0233	0.01347	8.02486	0.04819	8.03175	0.05404	0.27714	0.01888
				8.03003	0.01415	8.03159	0.04723	8.03849	0.05453	0.27737	0.01888
				8.03676	0.01513	8.03832	0.04687	8.04522	0.05438	0.27761	0.01868
				8.04349	0.01535	8.04505	0.04696	8.05196	0.05465	0.27784	0.01868
				8.05022	0.01506	8.05179	0.04704	8.0587	0.05421	0.27807	0.01868
				8.05695	0.0151	8.05852	0.04713	8.06544	0.05412	0.2783	0.01868
				8.06369	0.01499	8.06525	0.04726	8.07218	0.05352	0.27854	0.01838
				8.07042	0.01433	8.07198	0.04733	8.07891	0.05294	0.27877	0.01838
				8.07715	0.014	8.07871	0.04715	8.08565	0.05186	0.279	0.01808
				8.08388	0.01416	8.08545	0.04661	8.09239	0.05096	0.27923	0.01808
				8.09061	0.01394	8.09218	0.04629	8.09913	0.05137	0.27947	0.01808
				8.09734	0.0141	8.09891	0.04647	8.10587	0.05202	0.2797	0.01808
				8.10407	0.01496	8.10564	0.04675	8.11261	0.05227	0.27993	0.01808
				8.1108	0.01554	8.11238	0.04647	8.11934	0.05184	0.28016	0.01787
				8.11753	0.01569	8.11911	0.04614	8.12608	0.05108	0.2804	0.01787
				8.12426	0.01566	8.12584	0.04673	8.13282	0.05028	0.28063	0.01767
				8.131	0.01491	8.13257	0.04685	8.13956	0.05019	0.28086	0.01737
				8.13773	0.01476	8.13931	0.04663	8.1463	0.0504	0.28109	0.01737
				8.14446	0.01459	8.14604	0.04657	8.15303	0.05083	0.28133	0.01757
				8.15119	0.01386	8.15277	0.04624	8.15977	0.0513	0.28156	0.01727
				8.15792	0.01324	8.1595	0.04576	8.16651	0.05163	0.28179	0.01727
				8.16465	0.01319	8.16623	0.04618	8.17325	0.05156	0.28202	0.01727
				8.17138	0.01354	8.17297	0.04685	8.17999	0.05143	0.28226	0.01707
				8.17811	0.01412	8.1797	0.04658	8.18672	0.05157	0.28249	0.01707
				8.18484	0.0138	8.18643	0.04589	8.19346	0.05175	0.28272	0.01687
				8.19157	0.01365	8.19316	0.04595	8.2002	0.05139	0.28295	0.01657
				8.1983	0.01452	8.1999	0.04655	8.20694	0.05061	0.28319	0.01657
				8.20504	0.0146	8.20663	0.04587	8.21368	0.05024	0.28342	0.01626
				8.21177	0.01509	8.21336	0.04534	8.22041	0.05028	0.28365	0.01606
				8.2185	0.0158	8.22009	0.0442	8.22715	0.04953	0.28388	0.01606
				8.22523	0.01669	8.22682	0.04463	8.23389	0.0492	0.28412	0.01606
				8.23196	0.01662	8.23356	0.04543	8.24063	0.04958	0.28435	0.01586
				8.23869	0.01593	8.24029	0.04661	8.24737	0.05005	0.28458	0.01556
				8.24542	0.01571	8.24702	0.04791	8.2541	0.04996	0.28481	0.01556
				8.25215	0.01384	8.25375	0.04876	8.26084	0.04956	0.28505	0.01556
				8.25888	0.01257	8.26049	0.04869	8.26758	0.04947	0.28528	0.01536
				8.26561	0.01206	8.26722	0.04689	8.27432	0.04927	0.28551	0.01536
				8.27235	0.01223	8.27395	0.04438	8.28106	0.049	0.28574	0.01506
				8.27908	0.01404	8.28068	0.04271	8.28779	0.04819	0.28598	0.01476
				8.28581	0.01459	8.28741	0.04257	8.29453	0.04788	0.28621	0.01456
				8.29254	0.0144	8.29415	0.04302	8.30127	0.04742	0.28644	0.01455
				8.29927	0.01381	8.30088	0.04323	8.30801	0.04691	0.28667	0.01435
				8.306	0.01352	8.30761	0.04297	8.31475	0.0466	0.28691	0.01435
				8.31273	0.01328	8.31434	0.04272	8.32148	0.0464	0.28714	0.01405
				8.31946	0.01359	8.32108	0.0428	8.32822	0.04632	0.28737	0.01405
				8.32619	0.01314	8.32781	0.04317	8.33496	0.04654	0.2876	0.01375
				8.33292	0.01289	8.33454	0.04313	8.3417	0.04575	0.28784	0.01375
				8.33965	0.01172	8.34127	0.04249	8.34844	0.04561	0.28807	0.01375
				8.34639	0.0118	8.34801	0.0425	8.35517	0.04685	0.2883	0.01315
				8.35312	0.01156	8.35474	0.04245	8.36191	0.04858	0.28853	0.01315
				8.35985	0.01224	8.36147	0.04205	8.36865	0.05011	0.28877	0.01315
				8.36658	0.01339	8.3682	0.04189	8.37539	0.05107	0.289	0.01315
				8.37331	0.01376	8.37493	0.04237	8.38213	0.05124	0.28923	0.01315
				8.38004	0.01283	8.38167	0.04282	8.38886	0.05057	0.28946	0.01294
				8.38677	0.01223	8.3884	0.04147	8.3956	0.04881	0.2897	0.01274
				8.3935	0.01231	8.39513	0.0406	8.40234	0.04643	0.28993	0.01274
				8.40023	0.01304	8.40186	0.04053	8.40908	0.04546	0.29016	0.01274
				8.40696	0.01269	8.4086	0.04069	8.41582	0.04547	0.29039	0.01244
				8.4137	0.01341	8.41533	0.04081	8.42256	0.04569	0.29063	0.01244
				8.42043	0.01316	8.42206	0.04019	8.42929	0.04628	0.29086	0.01244
				8.42716	0.01208	8.42879	0.0396	8.43603	0.04664	0.29109	0.01244
				8.43389	0.01166	8.43552	0.03979	8.44277	0.04633	0.29132	0.01244
				8.44062	0.01194	8.44226	0.04032	8.44951	0.04518	0.29156	0.01224
				8.44735	0.01167	8.44899	0.0407	8.45625	0.04468	0.29179	0.01224
				8.45408	0.01174	8.45572	0.04075	8.46298	0.04467	0.29202	0.01224
				8.46081	0.01175	8.46245	0.04063	8.46972	0.045	0.29225	0.01224
				8.46754	0.01304	8.46919	0.04038	8.47646	0.04536	0.29249	0.01223
				8.47427	0.01385	8.47592	0.03992	8.4832	0.04554	0.29272	0.01223
				8.481	0.01377	8.48265	0.03991	8.48994	0.04547	0.29295	0.01223
				8.48774	0.01346	8.48938	0.03898	8.49667	0.04532	0.29318	0.01223
				8.49447	0.01248	8.49611	0.03747	8.50341	0.0452	0.29342	0.01223
				8.5012	0.0123	8.50285	0.03787	8.51015	0.04504	0.29365	0.01223
				8.50793	0.01189	8.50958	0.03771	8.51689	0.04496	0.29388	0.01193
				8.51466	0.01152	8.51631	0.03761	8.52363	0.04488	0.29411	0.01163
				8.52139	0.01155	8.52304	0.03744	8.53036	0.04435	0.29435	0.01163
				8.52812	0.01164	8.52978	0.03758	8.5371	0.04356	0.29458	0.01163
				8.53485	0.01153	8.53651	0.03835	8.54384	0.04368	0.29481	0.01163
				8.54158	0.01079	8.54324	0.03833	8.55058	0.04419	0.29504	0.01173
				8.54831	0.01088	8.54997	0.03851	8.55732	0.04413	0.29528	0.01173
				8.55505	0.01068	8.55671	0.03912	8.56405	0.04427	0.29551	0.01193
				8.56178	0.01119	8.56344	0.03874	8.57079	0.04495	0.29574	0.01192
				8.56851	0.01156	8.57017	0.03791	8.57753	0.0449	0.29597	0.01192
				8.57524	0.01204	8.5769	0.0379	8.58427	0.04367	0.29621	0.01222
				8.58197	0.01254	8.58363	0.03759	8.59101	0.04267	0.29644	0.01222
				8.5887	0.01354	8.59037	0.0371	8.59774	0.04198	0.29667	0.01222
				8.59543	0.01387	8.5971	0.03709	8.60448	0.04151	0.2969	0.01272
				8.60216	0.0127	8.60383	0.03634	8.61122	0.04126	0.29714	0.01272
				8.60889	0.01346	8.61056	0.03652	8.61796	0.04121	0.29737	0.01272
				8.61562	0.01356	8.6173	0.03666	8.6247	0.04133	0.2976	0.01302
				8.62235	0.01369	8.62403	0.03754	8.63143	0.04102	0.29783	0.01342
				8.62909	0.01192	8.63076	0.03824	8.63817	0.04126	0.29807	0.01342
				8.63582	0.01116	8.63749	0.03848	8.64491	0.04194	0.2983	0.01402
				8.64255	0.01232	8.64422	0.03873	8.65165	0.0421	0.29853	0.01402
				8.64928	0.01303	8.65096	0.03886	8.65839	0.04193	0.29876	0.01441
				8.65601	0.01282	8.65769	0.0382	8.66512	0.04215	0.299	0.01441
				8.66274	0.01189	8.66442	0.03671	8.67186	0.04215	0.29923	0.01441
				8.66947	0.01185	8.67115	0.03636	8.6786	0.04088	0.29946	0.01441
				8.6762	0.01209	8.67789	0.03643	8.68534	0.03983	0.29969	0.01501
				8.68293	0.01234	8.68462	0.03616	8.69208	0.04013	0.29993	0.01501
				8.68966	0.01264	8.69135	0.03635	8.69881	0.0406	0.30016	0.01501
				8.6964	0.01281	8.69808	0.0368	8.70555	0.04051	0.30039	0.01551
				8.70313	0.01223	8.70482	0.03763	8.71229	0.03975	0.30062	0.01551
				8.70986	0.01208	8.71155	0.03795	8.71903	0.039	0.30086	0.01601
				8.71659	0.01184	8.71828	0.03701	8.72577	0.03919	0.30109	0.01631
				8.72332	0.01214	8.72501	0.03481	8.73251	0.03935	0.30132	0.01631
				8.73005	0.01161	8.73174	0.03387	8.73924	0.03958	0.30155	0.01671
				8.73678	0.01214	8.73848	0.03281	8.74598	0.03986	0.30179	0.0167
				8.74351	0.01364	8.74521	0.03223	8.75272	0.0395	0.30202	0.0173
				8.75024	0.01384	8.75194	0.03206	8.75946	0.03934	0.30225	0.0173
				8.75697	0.0135	8.75867	0.03219	8.7662	0.03931	0.30248	0.0175
				8.76371	0.01115	8.76541	0.03224	8.77293	0.03907	0.30272	0.0178
				8.77044	0.01205	8.77214	0.0341	8.77967	0.03839	0.30295	0.0176
				8.77717	0.01371	8.77887	0.03491	8.78641	0.03811	0.30318	0.0176
				8.7839	0.01349	8.7856	0.03491	8.79315	0.03821	0.30341	0.0176
				8.79063	0.01378	8.79233	0.03395	8.79989	0.03827	0.30365	0.0176
				8.79736	0.01201	8.79907	0.03316	8.80662	0.03859	0.30388	0.0176
				8.80409	0.01078	8.8058	0.03372	8.81336	0.03825	0.30411	0.0178
				8.81082	0.01057	8.81253	0.03394	8.8201	0.03854	0.30434	0.0178
				8.81755	0.01073	8.81926	0.03372	8.82684	0.03947	0.30458	0.0181
				8.82428	0.01089	8.826	0.03341	8.83358	0.03956	0.30481	0.0183
				8.83101	0.01184	8.83273	0.03238	8.84031	0.03879	0.30504	0.01829
				8.83775	0.01198	8.83946	0.03178	8.84705	0.0375	0.30527	0.01859
				8.84448	0.01189	8.84619	0.03203	8.85379	0.03773	0.30551	0.01889
				8.85121	0.01139	8.85292	0.0335	8.86053	0.03843	0.30574	0.01889
				8.85794	0.00943	8.85966	0.03393	8.86727	0.03808	0.30597	0.01889
				8.86467	0.00955	8.86639	0.03369	8.874	0.03738	0.3062	0.01889
				8.8714	0.00985	8.87312	0.03312	8.88074	0.03664	0.30644	0.01859
				8.87813	0.01061	8.87985	0.033	8.88748	0.03621	0.30667	0.01859
				8.88486	0.01136	8.88659	0.03379	8.89422	0.03572	0.3069	0.01859
				8.89159	0.00991	8.89332	0.03333	8.90096	0.03659	0.30713	0.01859
				8.89832	0.01008	8.90005	0.0331	8.90769	0.03743	0.30737	0.01859
				8.90506	0.00975	8.90678	0.03131	8.91443	0.03659	0.3076	0.01829
				8.91179	0.01023	8.91352	0.03067	8.92117	0.0354	0.30783	0.01829
				8.91852	0.01033	8.92025	0.0311	8.92791	0.03444	0.30806	0.01828
				8.92525	0.01122	8.92698	0.03085	8.93465	0.03383	0.3083	0.01828
				8.93198	0.01092	8.93371	0.03069	8.94138	0.03387	0.30853	0.01828
				8.93871	0.01072	8.94044	0.03088	8.94812	0.03408	0.30876	0.01858
				8.94544	0.01031	8.94718	0.03016	8.95486	0.03383	0.30899	0.01858
				8.95217	0.01054	8.95391	0.03023	8.9616	0.03396	0.30923	0.01858
				8.9589	0.01067	8.96064	0.02941	8.96834	0.03479	0.30946	0.01878
				8.96563	0.01083	8.96737	0.02937	8.97507	0.03545	0.30969	0.01878
				8.97236	0.00979	8.97411	0.02952	8.98181	0.03564	0.30992	0.01878
				8.9791	0.01042	8.98084	0.03068	8.98855	0.03573	0.31016	0.01878
				8.98583	0.00942	8.98757	0.03095	8.99529	0.03572	0.31039	0.01878
				8.99256	0.00917	8.9943	0.02939	9.00203	0.03565	0.31062	0.01878
				8.99929	0.00936	9.00103	0.02816	9.00876	0.0352	0.31085	0.01878
				9.00602	0.00974	9.00777	0.02858	9.0155	0.03465	0.31109	0.01857
				9.01275	0.00937	9.0145	0.02926	9.02224	0.03396	0.31132	0.01827
				9.01948	0.0097	9.02123	0.03092	9.02898	0.03447	0.31155	0.01827
				9.02621	0.01073	9.02796	0.03095	9.03572	0.03544	0.31178	0.01807
				9.03294	0.01145	9.0347	0.03092	9.04246	0.03524	0.31202	0.01747
				9.03967	0.01098	9.04143	0.03056	9.04919	0.03504	0.31225	0.01727
				9.04641	0.00975	9.04816	0.02871	9.05593	0.03467	0.31248	0.01727
				9.05314	0.00901	9.05489	0.02875	9.06267	0.03374	0.31271	0.01697
				9.05987	0.0077	9.06162	0.02873	9.06941	0.0328	0.31295	0.01677
				9.0666	0.00774	9.06836	0.02887	9.07615	0.03345	0.31318	0.01647
				9.07333	0.00893	9.07509	0.02879	9.08288	0.03281	0.31341	0.01647
				9.08006	0.01009	9.08182	0.02905	9.08962	0.03288	0.31364	0.01647
				9.08679	0.00958	9.08855	0.02769	9.09636	0.03355	0.31388	0.01647
				9.09352	0.00938	9.09529	0.02672	9.1031	0.03366	0.31411	0.01646
				9.10025	0.00972	9.10202	0.02603	9.10984	0.03433	0.31434	0.01646
				9.10698	0.0098	9.10875	0.02637	9.11657	0.03482	0.31457	0.01646
				9.11371	0.00877	9.11548	0.02653	9.12331	0.03477	0.31481	0.01626
				9.12045	0.00788	9.12222	0.02701	9.13005	0.03442	0.31504	0.01626
				9.12718	0.00756	9.12895	0.02733	9.13679	0.03417	0.31527	0.01596
				9.13391	0.00802	9.13568	0.0277	9.14353	0.03391	0.3155	0.01566
				9.14064	0.00869	9.14241	0.02826	9.15026	0.03346	0.31574	0.01566
				9.14737	0.01044	9.14914	0.0276	9.157	0.03299	0.31597	0.01516
				9.1541	0.01186	9.15588	0.02807	9.16374	0.033	0.3162	0.01516
				9.16083	0.01029	9.16261	0.02768	9.17048	0.03252	0.31643	0.01496
				9.16756	0.00872	9.16934	0.02682	9.17722	0.03209	0.31667	0.01496
				9.17429	0.00869	9.17607	0.02592	9.18395	0.03272	0.3169	0.01436
				9.18102	0.00866	9.18281	0.02593	9.19069	0.03268	0.31713	0.01436
				9.18776	0.00903	9.18954	0.0264	9.19743	0.03156	0.31736	0.01435
				9.19449	0.00856	9.19627	0.0262	9.20417	0.03191	0.3176	0.01435
				9.20122	0.00855	9.203	0.02612	9.21091	0.03145	0.31783	0.01465
				9.20795	0.00939	9.20973	0.02733	9.21764	0.03061	0.31806	0.01465
				9.21468	0.01029	9.21647	0.02783	9.22438	0.03141	0.31829	0.01465
				9.22141	0.01039	9.2232	0.02857	9.23112	0.03157	0.31853	0.01465
				9.22814	0.00887	9.22993	0.02853	9.23786	0.0308	0.31876	0.01465
				9.23487	0.00959	9.23666	0.02875	9.2446	0.03005	0.31899	0.01465
				9.2416	0.0089	9.2434	0.02891	9.25133	0.03022	0.31922	0.01465
				9.24833	0.00891	9.25013	0.0275	9.25807	0.03017	0.31946	0.01445
				9.25506	0.00946	9.25686	0.02759	9.26481	0.02979	0.31969	0.01445
				9.2618	0.00888	9.26359	0.0267	9.27155	0.03015	0.31992	0.01415
				9.26853	0.00892	9.27033	0.02629	9.27829	0.03048	0.32015	0.01415
				9.27526	0.0093	9.27706	0.02546	9.28502	0.02976	0.32039	0.01394
				9.28199	0.00959	9.28379	0.02613	9.29176	0.02958	0.32062	0.01394
				9.28872	0.01174	9.29052	0.02509	9.2985	0.02817	0.32085	0.01394
				9.29545	--	9.29725	0.0248	9.30524	0.02868	0.32108	0.01394
				9.30218	0.01286	9.30399	0.02516	9.31198	0.02933	0.32132	0.01394
				9.30891	0.01154	9.31072	0.02459	9.31871	0.02958	0.32155	0.01394
				9.31564	0.00867	9.31745	0.02437	9.32545	0.03014	0.32178	0.01394
				9.32237	0.00807	9.32418	0.02467	9.33219	0.02983	0.32201	0.01394
				9.32911	0.00827	9.33092	0.02458	9.33893	0.02868	0.32225	0.01414
				9.33584	0.00811	9.33765	0.024	9.34567	0.02782	0.32248	0.01414
				9.34257	0.00849	9.34438	0.0242	9.35241	0.02758	0.32271	0.01414
				9.3493	0.0087	9.35111	0.02405	9.35914	0.02813	0.32294	0.01444
				9.35603	0.00935	9.35784	0.02491	9.36588	0.02818	0.32318	0.01444
				9.36276	0.00917	9.36458	0.02419	9.37262	0.02865	0.32341	0.01413
				9.36949	0.01044	9.37131	0.02322	9.37936	0.02785	0.32364	0.01413
				9.37622	0.00958	9.37804	0.0222	9.3861	0.02749	0.32387	0.01413
				9.38295	0.00875	9.38477	0.02265	9.39283	0.02775	0.32411	0.01413
				9.38968	0.00883	9.39151	0.02245	9.39957	0.02797	0.32434	0.01413
				9.39641	0.00856	9.39824	0.02261	9.40631	0.02843	0.32457	0.01393
				9.40315	0.00819	9.40497	0.02199	9.41305	0.02912	0.3248	0.01393
				9.40988	0.00862	9.4117	0.02101	9.41979	0.02964	0.32504	0.01393
				9.41661	0.00846	9.41843	0.02119	9.42652	0.02955	0.32527	0.01393
				9.42334	0.00823	9.42517	0.02172	9.43326	0.02807	0.3255	0.01393
				9.43007	0.00743	9.4319	0.02301	9.44	0.02684	0.32573	0.01393
				9.4368	0.00727	9.43863	0.02458	9.44674	0.02767	0.32597	0.01393
				9.44353	0.0078	9.44536	0.02561	9.45348	0.02861	0.3262	0.01363
				9.45026	0.00808	9.4521	0.02593	9.46021	0.02811	0.32643	0.01382
				9.45699	0.00838	9.45883	0.02527	9.46695	0.02832	0.32666	0.01412
				9.46372	0.00808	9.46556	0.02499	9.47369	0.02757	0.3269	0.01442
				9.47046	0.00798	9.47229	0.02463	9.48043	0.02709	0.32713	0.01442
				9.47719	0.00862	9.47903	0.02443	9.48717	0.02863	0.32736	0.01462
				9.48392	0.00853	9.48576	0.02436	9.4939	0.02807	0.32759	0.01482
				9.49065	0.00911	9.49249	0.02404	9.50064	0.02773	0.32783	0.01482
				9.49738	0.00905	9.49922	0.02452	9.50738	0.02758	0.32806	0.01482
				9.50411	0.00738	9.50595	0.0237	9.51412	0.02656	0.32829	0.01462
				9.51084	0.00707	9.51269	0.022	9.52086	0.02632	0.32852	0.01462
				9.51757	0.00688	9.51942	0.02216	9.52759	0.02628	0.32876	0.01462
				9.5243	0.00646	9.52615	0.0219	9.53433	0.02632	0.32899	0.01432
				9.53103	0.00789	9.53288	0.02153	9.54107	0.02661	0.32922	0.01432
				9.53776	0.00763	9.53962	0.02163	9.54781	0.02668	0.32945	0.01432
				9.5445	0.00853	9.54635	0.02195	9.55455	0.02658	0.32969	0.01431
				9.55123	0.00847	9.55308	0.02258	9.56128	0.02655	0.32992	0.01431
				9.55796	0.00794	9.55981	0.02138	9.56802	0.02521	0.33015	0.01461
				9.56469	0.0078	9.56654	0.02184	9.57476	0.02437	0.33038	0.01461
				9.57142	0.00802	9.57328	0.02197	9.5815	0.02435	0.33062	0.01481
				9.57815	0.00855	9.58001	0.02272	9.58824	0.02397	0.33085	0.01481
				9.58488	0.00847	9.58674	0.02244	9.59497	0.02297	0.33108	0.01541
				9.59161	0.00841	9.59347	0.02204	9.60171	0.02383	0.33131	0.01541
				9.59834	0.00801	9.60021	0.02104	9.60845	0.02466	0.33155	0.01571
				9.60507	0.00919	9.60694	0.02087	9.61519	0.0247	0.33178	0.01571
				9.61181	0.01026	9.61367	0.02091	9.62193	0.02465	0.33201	0.01571
				9.61854	0.00922	9.6204	0.02153	9.62867	0.02383	0.33224	0.01591
				9.62527	0.0086	9.62713	0.02199	9.6354	0.02435	0.33248	0.01591
				9.632	0.00868	9.63387	0.0217	9.64214	0.02464	0.33271	0.0159
				9.63873	0.00831	9.6406	0.02189	9.64888	0.02535	0.33294	0.0162
				9.64546	0.00849	9.64733	0.02112	9.65562	0.02519	0.33317	0.0162
				9.65219	0.00878	9.65406	0.02115	9.66236	0.02432	0.33341	0.0164
				9.65892	0.00918	9.6608	0.01935	9.66909	0.02343	0.33364	0.0164
				9.66565	0.00958	9.66753	0.01967	9.67583	0.02381	0.33387	0.0167
				9.67238	0.00833	9.67426	0.02063	9.68257	0.0239	0.3341	0.0169
				9.67912	0.00749	9.68099	0.02077	9.68931	0.02418	0.33434	0.0169
				9.68585	0.00548	9.68773	0.02072	9.69605	0.0243	0.33457	0.0171
				9.69258	0.00599	9.69446	0.02088	9.70278	0.02372	0.3348	0.0171
				9.69931	0.00735	9.70119	0.02077	9.70952	0.02346	0.33503	0.0174
				9.70604	0.00757	9.70792	0.01935	9.71626	0.02312	0.33527	0.0174
				9.71277	0.00779	9.71465	0.01906	9.723	0.02401	0.3355	0.0177
				9.7195	0.00762	9.72139	0.0188	9.72974	0.02391	0.33573	0.01789
				9.72623	0.00782	9.72812	0.0198	9.73647	0.02297	0.33596	0.01789
				9.73296	0.00831	9.73485	0.02075	9.74321	0.02278	0.3362	0.01819
				9.73969	0.00843	9.74158	0.02087	9.74995	0.02385	0.33643	0.01819
				9.74642	0.00772	9.74832	0.01991	9.75669	0.02397	0.33666	0.01849
				9.75316	0.00771	9.75505	0.01985	9.76343	0.0239	0.33689	0.01849
				9.75989	0.00721	9.76178	0.0197	9.77016	0.02379	0.33713	0.01849
				9.76662	0.00693	9.76851	0.0187	9.7769	0.02379	0.33736	0.01849
				9.77335	0.00664	9.77524	0.01869	9.78364	0.02336	0.33759	0.01819
				9.78008	0.00659	9.78198	0.019	9.79038	0.02373	0.33782	0.01819
				9.78681	0.00763	9.78871	0.01954	9.79712	0.02342	0.33806	0.01819
				9.79354	0.00751	9.79544	0.01941	9.80385	0.02298	0.33829	0.01819
				9.80027	0.007	9.80217	0.01816	9.81059	0.02246	0.33852	0.01819
				9.807	0.00541	9.80891	0.01755	9.81733	0.02276	0.33875	0.01848
				9.81373	0.00575	9.81564	0.01786	9.82407	0.02288	0.33899	0.01818
				9.82047	0.00721	9.82237	0.01828	9.83081	0.02217	0.33922	0.01818
				9.8272	0.00799	9.8291	0.01821	9.83754	0.02106	0.33945	0.01838
				9.83393	0.00721	9.83584	0.01778	9.84428	0.02164	0.33968	0.01838
				9.84066	0.0064	9.84257	0.0174	9.85102	0.02287	0.33992	0.01848
				9.84739	0.00603	9.8493	0.01761	9.85776	0.02248	0.34015	0.01848
				9.85412	0.00697	9.85603	0.01804	9.8645	0.02148	0.34038	0.01848
				9.86085	0.0084	9.86276	0.01866	9.87123	0.02118	0.34061	0.01848
				9.86758	0.00883	9.8695	0.01842	9.87797	0.02266	0.34085	0.01818
				9.87431	0.009	9.87623	0.0181	9.88471	0.02215	0.34108	0.01818
				9.88104	0.00741	9.88296	0.01849	9.89145	0.0209	0.34131	0.01788
				9.88777	0.00672	9.88969	0.01851	9.89819	0.02046	0.34154	0.01788
				9.89451	0.00644	9.89643	0.01805	9.90492	0.02097	0.34178	0.01768
				9.90124	0.00728	9.90316	0.0172	9.91166	0.02074	0.34201	0.01767
				9.90797	0.00743	9.90989	0.01664	9.9184	0.02121	0.34224	0.01737
				9.9147	0.00704	9.91662	0.01665	9.92514	0.02083	0.34247	0.01737
				9.92143	0.00675	9.92335	0.01643	9.93188	0.02068	0.34271	0.01697
				9.92816	0.00707	9.93009	0.01587	9.93862	0.02017	0.34294	0.01697
				9.93489	0.00794	9.93682	0.01607	9.94535	0.02153	0.34317	0.01697
				9.94162	0.00705	9.94355	0.01592	9.95209	0.02215	0.3434	0.01717
				9.94835	0.00585	9.95028	0.01613	9.95883	0.02183	0.34364	0.01717
				9.95508	0.00595	9.95702	0.01674	9.96557	0.02097	0.34387	0.01747
				9.96182	0.00695	9.96375	0.01718	9.97231	0.02102	0.3441	0.01747
				9.96855	0.0074	9.97048	0.01762	9.97904	0.01969	0.34433	0.01747
				9.97528	0.00671	9.97721	0.01858	9.98578	0.019	0.34457	0.01767
				9.98201	0.00682	9.98394	0.01914	9.99252	0.01951	0.3448	0.01747
				9.98874	0.00666	9.99068	0.01876	9.99926	0.01978	0.34503	0.01746
				9.99547	0.00649	9.99741	0.01708	10.006	0.0193	0.34526	0.01746
				10.0022	0.00657	10.0041	0.01622	10.0127	0.01939	0.3455	0.01686
				10.0089	0.00551	10.0109	0.0164	10.0195	0.01795	0.34573	0.01686
				10.0157	0.00453	10.0176	0.01667	10.0262	0.01822	0.34596	0.01686
				10.0224	0.00508	10.0243	0.01707	10.0329	0.0191	0.34619	0.01656
				10.0291	0.00559	10.0311	0.01789	10.0397	0.02057	0.34643	0.01636
				10.0359	0.00618	10.0378	0.01845	10.0464	0.01986	0.34666	0.01666
				10.0426	0.00704	10.0445	0.01912	10.0532	0.01949	0.34689	0.01666
				10.0493	0.0071	10.0513	0.01989	10.0599	0.01992	0.34712	0.01636
				10.0561	0.00682	10.058	0.0197	10.0666	0.01976	0.34736	0.01636
				10.0628	0.00545	10.0647	0.01874	10.0734	0.01832	0.34759	0.01636
				10.0695	0.00512	10.0715	0.01857	10.0801	0.01976	0.34782	0.01636
				10.0762	0.005	10.0782	0.019	10.0869	0.02028	0.34805	0.01615
				10.083	0.00521	10.0849	0.01775	10.0936	0.01821	0.34829	0.01615
				10.0897	0.00593	10.0917	0.01667	10.1003	0.01839	0.34852	0.01615
				10.0964	0.00669	10.0984	0.01572	10.1071	0.01832	0.34875	0.01585
				10.1032	0.00607	10.1051	0.01472	10.1138	0.01748	0.34898	0.01585
				10.1099	0.00584	10.1119	0.01505	10.1205	0.01733	0.34922	0.01585
				10.1166	0.0057	10.1186	0.01555	10.1273	0.01602	0.34945	0.01585
				10.1234	0.00491	10.1253	0.01639	10.134	0.01662	0.34968	0.01605
				10.1301	0.00528	10.132	0.0167	10.1408	0.01731	0.34991	0.01585
				10.1368	0.00564	10.1388	0.01537	10.1475	0.01716	0.35015	0.01585
				10.1435	0.00553	10.1455	0.01422	10.1542	0.01819	0.35038	0.01585
				10.1503	0.0055	10.1523	0.014	10.161	0.01858	0.35061	0.01585
				10.157	0.00444	10.159	0.01375	10.1677	0.01926	0.35084	0.01585
				10.1637	0.0051	10.1657	0.01385	10.1745	0.01849	0.35108	0.01584
				10.1705	0.00479	10.1724	0.01482	10.1812	0.01751	0.35131	0.01554
				10.1772	0.00605	10.1792	0.01471	10.1879	0.01762	0.35154	0.01554
				10.1839	0.00603	10.1859	0.01526	10.1947	0.01789	0.35177	0.01554
				10.1907	0.00594	10.1926	0.01599	10.2014	0.01703	0.35201	0.01554
				10.1974	0.00493	10.1994	0.01585	10.2081	0.01665	0.35224	0.01584
				10.2041	0.00393	10.2061	0.01591	10.2149	0.0148	0.35247	0.01584
				10.2109	0.00406	10.2128	0.01564	10.2216	0.01499	0.3527	0.01604
				10.2176	0.00437	10.2196	0.01441	10.2284	0.0155	0.35294	0.01604
				10.2243	0.00403	10.2263	0.01471	10.2351	0.01497	0.35317	0.01604
				10.231	0.0039	10.233	0.01474	10.2418	0.0159	0.3534	0.01634
				10.2378	0.00461	10.2398	0.0147	10.2486	0.01464	0.35363	0.01664
				10.2445	0.0051	10.2465	0.01411	10.2553	0.01574	0.35387	0.01664
				10.2513	0.00362	10.2532	0.01431	10.262	0.01602	0.3541	0.01714
				10.258	0.00458	10.26	0.0147	10.2688	0.01673	0.35433	0.01713
				10.2647	0.00455	10.2667	0.01491	10.2755	0.01683	0.35456	0.01743
				10.2714	0.00375	10.2734	0.01506	10.2823	0.01686	0.3548	0.01763
				10.2782	0.00336	10.2802	0.01475	10.289	0.01738	0.35503	0.01763
				10.2849	0.00395	10.2869	0.01341	10.2957	0.01696	0.35526	0.01763
				10.2916	0.00488	10.2936	0.01147	10.3025	0.01713	0.35549	0.01783
				10.2984	0.00499	10.3004	0.01228	10.3092	0.01621	0.35573	0.01783
				10.3051	0.00416	10.3071	0.01339	10.316	0.01657	0.35596	0.01783
				10.3118	0.0043	10.3138	0.01317	10.3227	0.01634	0.35619	0.01813
				10.3186	0.0045	10.3206	0.01316	10.3294	0.01469	0.35642	0.01843
				10.3253	0.00427	10.3273	0.01228	10.3362	0.01513	0.35666	0.01863
				10.332	0.00493	10.334	0.01163	10.3429	0.01583	0.35689	0.01863
				10.3387	0.00612	10.3407	0.01134	10.3496	0.01584	0.35712	0.01913
				10.3455	0.00614	10.3475	0.01123	10.3564	0.01572	0.35735	0.01932
				10.3522	0.00564	10.3542	0.01191	10.3631	0.01509	0.35759	0.01932
				10.3589	0.00634	10.361	0.01225	10.3698	0.01633	0.35782	0.01962
				10.3657	0.0076	10.3677	0.01203	10.3766	0.01673	0.35805	0.01972
				10.3724	0.00736	10.3744	0.01199	10.3833	0.01704	0.35828	0.01972
				10.3791	0.00669	10.3811	0.01213	10.3901	0.01693	0.35852	0.01972
				10.3859	0.00582	10.3879	0.01167	10.3968	0.01576	0.35875	0.01942
				10.3926	0.00587	10.3946	0.01086	10.4035	0.01613	0.35898	0.01942
				10.3993	0.00614	10.4014	0.01084	10.4103	0.01649	0.35921	0.01942
				10.4061	0.00543	10.4081	0.01021	10.417	0.01657	0.35945	0.01962
				10.4128	0.00473	10.4148	0.00925	10.4238	0.01582	0.35968	0.01962
				10.4195	0.00446	10.4215	0.00969	10.4305	0.01564	0.35991	0.01962
				10.4262	0.00476	10.4283	0.01063	10.4372	0.01527	0.36014	0.01992
				10.433	0.00428	10.435	0.01118	10.444	0.01532	0.36038	0.02011
				10.4397	0.00448	10.4417	0.01199	10.4507	0.01486	0.36061	0.02011
				10.4464	0.00445	10.4485	0.01292	10.4574	0.01446	0.36084	0.02011
				10.4532	0.00464	10.4552	0.01306	10.4642	0.01467	0.36107	0.02021
				10.4599	0.00487	10.4619	0.01267	10.4709	0.01536	0.36131	0.02021
				10.4666	0.00407	10.4687	0.01313	10.4777	0.01481	0.36154	0.01991
				10.4734	0.00474	10.4754	0.01269	10.4844	0.01382	0.36177	0.01991
				10.4801	0.00538	10.4821	0.01179	10.4911	0.01343	0.362	0.01991
				10.4868	0.00552	10.4889	0.0116	10.4979	0.01399	0.36224	0.01971
				10.4936	0.00505	10.4956	0.01086	10.5046	0.01438	0.36247	0.01971
				10.5003	0.00447	10.5023	0.00998	10.5114	0.01243	0.3627	0.01971
				10.507	0.00332	10.5091	0.01024	10.5181	0.01265	0.36293	0.01991
				10.5137	0.00311	10.5158	0.01037	10.5248	0.01365	0.36317	0.01961
				10.5205	0.00388	10.5225	0.01167	10.5316	0.01433	0.3634	0.0199
				10.5272	0.00391	10.5293	0.01224	10.5383	0.01435	0.36363	0.0199
				10.534	0.00386	10.536	0.01176	10.545	0.01502	0.36386	0.0199
				10.5407	0.00362	10.5427	0.0116	10.5518	0.01378	0.3641	0.0196
				10.5474	0.00352	10.5495	0.01092	10.5585	0.01338	0.36433	0.0196
				10.5541	0.00459	10.5562	0.01034	10.5653	0.01367	0.36456	0.0196
				10.5609	0.00498	10.5629	0.01047	10.572	0.01305	0.36479	0.0193
				10.5676	0.00452	10.5696	0.01092	10.5787	0.01214	0.36503	0.0191
				10.5743	0.00454	10.5764	0.0105	10.5855	0.01385	0.36526	0.0191
				10.5811	0.00632	10.5831	0.01062	10.5922	0.01445	0.36549	0.0188
				10.5878	0.00562	10.5899	0.01105	10.5989	0.01471	0.36572	0.0188
				10.5945	0.00637	10.5966	0.01137	10.6057	0.01514	0.36596	0.0186
				10.6013	0.00632	10.6033	0.01072	10.6124	0.01547	0.36619	0.0186
				10.608	0.00531	10.61	0.01097	10.6192	0.01556	0.36642	0.0186
				10.6147	0.0048	10.6168	0.0108	10.6259	0.0152	0.36665	0.01809
				10.6214	0.00448	10.6235	0.01025	10.6326	0.01432	0.36689	0.01809
				10.6282	0.00434	10.6302	0.00978	10.6394	0.01302	0.36712	0.01779
				10.6349	0.00406	10.637	0.00972	10.6461	0.01219	0.36735	0.01759
				10.6416	0.00515	10.6437	0.00953	10.6529	0.01273	0.36758	0.01739
				10.6484	0.00453	10.6504	0.00915	10.6596	0.01252	0.36782	0.01709
				10.6551	0.00493	10.6572	0.00905	10.6663	0.01134	0.36805	0.01679
				10.6618	0.006	10.6639	0.00872	10.6731	0.01239	0.36828	0.01659
				10.6686	0.00453	10.6706	0.00894	10.6798	0.01225	0.36851	0.01629
				10.6753	0.00568	10.6774	0.00849	10.6865	0.01131	0.36875	0.01599
				10.682	0.00534	10.6841	0.00805	10.6933	0.01025	0.36898	0.01599
				10.6888	0.00398	10.6908	0.00799	10.7	0.01107	0.36921	0.01579
				10.6955	0.00332	10.6976	0.00808	10.7067	0.01137	0.36944	0.01559
				10.7022	0.0039	10.7043	0.00851	10.7135	0.01178	0.36968	0.01528
				10.7089	0.00356	10.711	0.00913	10.7202	0.0113	0.36991	0.01528
				10.7157	0.00413	10.7178	0.00854	10.727	0.01109	0.37014	0.01498
				10.7224	0.00373	10.7245	0.00824	10.7337	0.01131	0.37037	0.01478
				10.7291	0.00299	10.7312	0.00852	10.7404	0.01081	0.37061	0.01418
				10.7359	0.00352	10.738	0.00957	10.7472	0.00997	0.37084	0.01418
				10.7426	0.00267	10.7447	0.01075	10.7539	0.01023	0.37107	0.01398
				10.7493	0.00302	10.7514	0.01042	10.7607	0.01155	0.3713	0.01348
				10.7561	0.0035	10.7582	0.01011	10.7674	0.01211	0.37154	0.01328
				10.7628	0.00302	10.7649	0.01044	10.7741	0.00979	0.37177	0.01298
				10.7695	0.00316	10.7716	0.01049	10.7809	0.00951	0.372	0.01268
				10.7763	0.0032	10.7783	0.00981	10.7876	0.00903	0.37223	0.01228
				10.783	0.00322	10.7851	0.009	10.7943	0.00878	0.37247	0.01198
				10.7897	0.00339	10.7918	0.0088	10.8011	0.00855	0.3727	0.01197
				10.7965	0.00384	10.7986	0.00943	10.8078	0.01016	0.37293	0.01197
				10.8032	0.00291	10.8053	0.00963	10.8146	0.01096	0.37316	0.01167
				10.8099	0.00179	10.812	0.00923	10.8213	0.01083	0.3734	0.01167
				10.8166	0.00286	10.8187	0.00907	10.828	0.01098	0.37363	0.01167
				10.8234	0.00394	10.8255	0.00906	10.8348	0.01189	0.37386	0.01167
				10.8301	0.00397	10.8322	0.0087	10.8415	0.01196	0.37409	0.01167
				10.8368	0.00367	10.8389	0.00856	10.8483	0.01264	0.37433	0.01147
				10.8436	0.0034	10.8457	0.00786	10.855	0.01243	0.37456	0.01117
				10.8503	0.00274	10.8524	0.00833	10.8617	0.01195	0.37479	0.01087
				10.857	0.00398	10.8591	0.00808	10.8685	0.01076	0.37502	0.01067
				10.8638	0.0033	10.8659	0.00701	10.8752	0.01102	0.37526	0.01047
				10.8705	0.00256	10.8726	0.00682	10.8819	0.01091	0.37549	0.00987
				10.8772	0.00278	10.8793	0.00716	10.8887	0.01131	0.37572	0.00986
				10.884	0.00325	10.8861	0.00701	10.8954	0.01052	0.37595	0.00956
				10.8907	0.00361	10.8928	0.00683	10.9022	0.01059	0.37619	0.00956
				10.8974	0.00419	10.8995	0.00626	10.9089	0.00993	0.37642	0.00956
				10.9041	0.00405	10.9063	0.00657	10.9156	0.00952	0.37665	0.00986
				10.9109	0.00361	10.913	0.00785	10.9224	0.00967	0.37688	0.00986
				10.9176	0.00436	10.9197	0.0085	10.9291	0.01026	0.37712	0.00986
				10.9243	0.00456	10.9265	0.00825	10.9359	0.00995	0.37735	0.01016
				10.9311	0.00461	10.9332	0.00822	10.9426	0.01012	0.37758	0.01016
				10.9378	0.00354	10.9399	0.00832	10.9493	0.01058	0.37781	0.01016
				10.9445	0.00286	10.9467	0.00817	10.9561	0.01062	0.37805	0.00996
				10.9513	0.00204	10.9534	0.00716	10.9628	0.01013	0.37828	0.00996
				10.958	0.00206	10.9601	0.00664	10.9695	0.01067	0.37851	0.00996
				10.9647	0.00225	10.9669	0.00669	10.9763	0.01141	0.37874	0.01016
				10.9715	0.00312	10.9736	0.00668	10.983	0.01071	0.37898	0.01015
				10.9782	0.00339	10.9803	0.00641	10.9898	0.01014	0.37921	0.01015
				10.9849	0.00301	10.987	0.0064	10.9965	0.00918	0.37944	0.01065
				10.9916	0.00275	10.9938	0.00661	11.0032	0.00935	0.37967	0.01065
				10.9984	0.00258	11.0005	0.00635	11.01	0.00963	0.37991	0.01065
				11.0051	0.00377	11.0073	0.00639	11.0167	0.00915	0.38014	0.01085
				11.0118	0.00347	11.014	0.00621	11.0234	0.00933	0.38037	0.01085
				11.0186	0.00276	11.0207	0.00606	11.0302	0.00944	0.3806	0.01115
				11.0253	0.00243	11.0274	0.00582	11.0369	0.00917	0.38084	0.01145
				11.032	0.00274	11.0342	0.00544	11.0436	0.01034	0.38107	0.01145
				11.0388	0.00175	11.0409	0.00542	11.0504	0.00973	0.3813	0.01145
				11.0455	0.00184	11.0476	0.00601	11.0571	0.00836	0.38153	0.01165
				11.0522	0.00175	11.0544	0.00588	11.0639	0.00837	0.38177	0.01215
				11.059	0.0018	11.0611	0.0061	11.0706	0.00848	0.382	0.01214
				11.0657	0.00284	11.0678	0.00614	11.0773	0.0084	0.38223	0.01264
				11.0724	0.00201	11.0746	0.0061	11.0841	0.00823	0.38246	0.01294
				11.0792	0.000872325	11.0813	0.00718	11.0908	0.00835	0.3827	0.01344
				11.0859	0.000830033	11.088	0.00773	11.0976	0.00824	0.38293	0.01374
				11.0926	0.000682741	11.0948	0.00694	11.1043	0.00844	0.38316	0.01394
				11.0993	0.00126	11.1015	0.00652	11.111	0.008	0.38339	0.01424
				11.1061	0.00173	11.1082	0.00711	11.1178	0.00742	0.38363	0.01444
				11.1128	0.00167	11.115	0.0072	11.1245	0.00723	0.38386	0.01444
				11.1195	0.002	11.1217	0.00591	11.1312	0.00733	0.38409	0.01444
				11.1263	0.00154	11.1284	0.00541	11.138	0.00634	0.38432	0.01474
				11.133	0.0017	11.1352	0.00505	11.1447	0.00639	0.38456	0.01504
				11.1397	0.002	11.1419	0.00491	11.1515	0.0063	0.38479	0.01504
				11.1465	0.00191	11.1486	0.00507	11.1582	0.00681	0.38502	0.01543
				11.1532	0.00225	11.1554	0.00463	11.1649	0.00722	0.38525	0.01573
				11.1599	0.00297	11.1621	0.00516	11.1717	0.00693	0.38549	0.01623
				11.1667	0.00278	11.1688	0.00583	11.1784	0.0064	0.38572	0.01643
				11.1734	0.00143	11.1756	0.0052	11.1852	0.00631	0.38595	0.01673
				11.1801	0.00184	11.1823	0.00499	11.1919	0.00636	0.38618	0.01723
				11.1868	0.00145	11.189	0.0056	11.1986	0.00681	0.38642	0.01723
				11.1936	0.00268	11.1958	0.00611	11.2054	0.00767	0.38665	0.01773
				11.2003	0.00253	11.2025	0.00646	11.2121	0.00697	0.38688	0.01773
				11.207	0.00199	11.2092	0.00643	11.2188	0.00699	0.38711	0.01803
				11.2138	0.00206	11.2159	0.00636	11.2256	0.00728	0.38735	0.01833
				11.2205	0.00249	11.2227	0.00648	11.2323	0.00706	0.38758	0.01863
				11.2272	0.00368	11.2294	0.00651	11.2391	0.00649	0.38781	0.01863
				11.234	0.00345	11.2362	0.00619	11.2458	0.00777	0.38804	0.01882
				11.2407	0.00222	11.2429	0.00673	11.2525	0.00922	0.38828	0.01882
				11.2474	0.00223	11.2496	0.00679	11.2593	0.00783	0.38851	0.01902
				11.2542	0.00376	11.2563	0.0059	11.266	0.0076	0.38874	0.01902
				11.2609	0.00316	11.2631	0.00483	11.2728	0.00742	0.38897	0.01932
				11.2676	0.00317	11.2698	0.00444	11.2795	0.0075	0.38921	0.01932
				11.2744	0.00342	11.2765	0.00454	11.2862	0.00813	0.38944	0.01982
				11.2811	0.00298	11.2833	0.00388	11.293	0.00808	0.38967	0.02002
				11.2878	0.00292	11.29	0.00403	11.2997	0.00871	0.3899	0.02002
				11.2945	0.00238	11.2967	0.00459	11.3064	0.00863	0.39014	0.02062
				11.3013	0.00263	11.3035	0.00388	11.3132	0.00795	0.39037	0.02062
				11.308	0.00257	11.3102	0.00438	11.3199	0.00796	0.3906	0.02082
				11.3147	0.00309	11.3169	0.00504	11.3267	0.00762	0.39083	0.02082
				11.3215	0.00305	11.3237	0.00459	11.3334	0.00628	0.39107	0.02082
				11.3282	0.00275	11.3304	0.00521	11.3401	0.00537	0.3913	0.02051
				11.3349	0.00174	11.3371	0.00536	11.3469	0.00492	0.39153	0.02051
				11.3417	0.00145	11.3439	0.00516	11.3536	0.00478	0.39176	0.02061
				11.3484	0.0011	11.3506	0.00583	11.3603	0.00547	0.392	0.02061
				11.3551	0.00077936	11.3573	0.00524	11.3671	0.00578	0.39223	0.02061
				11.3619	0.00194	11.3641	0.00414	11.3738	0.00665	0.39246	0.02061
				11.3686	0.00283	11.3708	0.00365	11.3806	0.0069	0.39269	0.02061
				11.3753	0.00239	11.3775	0.00388	11.3873	0.00708	0.39293	0.02061
				11.382	0.00162	11.3843	0.00429	11.394	0.0067	0.39316	0.02061
				11.3888	0.0015	11.391	0.00461	11.4008	0.00559	0.39339	0.02061
				11.3955	0.00151	11.3977	0.00509	11.4075	0.00551	0.39362	0.02061
				11.4022	0.0029	11.4045	0.00362	11.4142	0.00486	0.39386	0.02031
				11.409	0.00331	11.4112	0.00377	11.421	0.00542	0.39409	0.02031
				11.4157	0.00309	11.4179	0.00366	11.4277	0.00545	0.39432	0.0201
				11.4224	0.00307	11.4246	0.00296	11.4345	0.00488	0.39455	0.0198
				11.4292	0.00149	11.4314	0.00247	11.4412	0.00446	0.39479	0.0198
				11.4359	0.0012	11.4381	0.00218	11.4479	0.00508	0.39502	0.0198
				11.4426	0.000286566	11.4449	0.00314	11.4547	0.00622	0.39525	0.0196
				11.4494	-0.000511726	11.4516	0.00363	11.4614	0.00554	0.39548	0.0196
				11.4561	-0.000227018	11.4583	0.00342	11.4681	0.00488	0.39572	0.0193
				11.4628	6.06903e-05	11.465	0.00302	11.4749	0.00519	0.39595	0.0193
				11.4695	0.000550398	11.4718	0.00238	11.4816	0.00544	0.39618	0.019
				11.4763	0.000132107	11.4785	0.00233	11.4884	0.00498	0.39641	0.019
				11.483	0.000142815	11.4852	0.00225	11.4951	0.00458	0.39665	0.019
				11.4897	0.0012	11.492	0.00123	11.5018	0.00445	0.39688	0.0188
				11.4965	0.000644231	11.4987	0.000906674	11.5086	0.00506	0.39711	0.0188
				11.5032	0.00141	11.5054	0.00181	11.5153	0.00489	0.39734	0.01879
				11.5099	0.00153	11.5122	0.00197	11.5221	0.00442	0.39758	0.01879
				11.5167	4.33555e-05	11.5189	0.00232	11.5288	0.00495	0.39781	0.01879
				11.5234	0.00103	11.5256	0.00226	11.5355	0.00573	0.39804	0.01859
				11.5301	0.00175	11.5324	0.00269	11.5423	0.0042	0.39827	0.01859
				11.5369	0.00214	11.5391	0.00305	11.549	0.00323	0.39851	0.01829
				11.5436	0.000860188	11.5458	0.00366	11.5557	0.00272	0.39874	0.01829
				11.5503	0.000190896	11.5526	0.00362	11.5625	0.00219	0.39897	0.01829
				11.5571	0.000214604	11.5593	0.0033	11.5692	0.00237	0.3992	0.01769
				11.5638	-0.000185687	11.566	0.00326	11.576	0.00236	0.39944	0.01769
				11.5705	0.000157021	11.5728	0.00346	11.5827	0.0032	0.39967	0.01739
				11.5772	0.000835729	11.5795	0.00343	11.5894	0.00447	0.3999	0.01739
				11.584	0.000980437	11.5862	0.00354	11.5962	0.00465	0.40013	0.01739
				11.5907	0.00162	11.593	0.00366	11.6029	0.0045	0.40037	0.01718
				11.5974	0.000909853	11.5997	0.00395	11.6097	0.00426	0.4006	0.01718
				11.6042	0.000249562	11.6064	0.00366	11.6164	0.00406	0.40083	0.01718
				11.6109	0.00123	11.6131	0.00345	11.6231	0.00345	0.40106	0.01688
				11.6176	-1.5022e-05	11.6199	0.00374		--	0.4013	0.01718
				11.6244	0.00125	11.6266	0.00258		--	0.40153	0.01718
										0.40176	0.01688
										0.40199	0.01668
										0.40223	0.01668
										0.40246	0.01638
										0.40269	0.01618
										0.40292	0.01618
										0.40316	0.01618
										0.40339	0.01588
										0.40362	0.01587
										0.40385	0.01587
										0.40409	0.01587
										0.40432	0.01587
										0.40455	0.01587
										0.40478	0.01567
										0.40502	0.01597
										0.40525	0.01597
										0.40548	0.01597
										0.40571	0.01627
										0.40595	0.01597
										0.40618	0.01597
										0.40641	0.01617
										0.40664	0.01616
										0.40688	0.01586
										0.40711	0.01586
										0.40734	0.01586
										0.40757	0.01586
										0.40781	0.01586
										0.40804	0.01586
										0.40827	0.01616
										0.4085	0.01646
										0.40874	0.01646
										0.40897	0.01646
										0.4092	0.01646
										0.40943	0.01646
										0.40967	0.01645
										0.4099	0.01665
										0.41013	0.01665
										0.41036	0.01665
										0.4106	0.01635
										0.41083	0.01695
										0.41106	0.01695
										0.41129	0.01695
										0.41153	0.01725
										0.41176	0.01725
										0.41199	0.01725
										0.41222	0.01695
										0.41246	0.01695
										0.41269	0.01725
										0.41292	0.01724
										0.41315	0.01724
										0.41339	0.01724
										0.41362	0.01694
										0.41385	0.01694
										0.41408	0.01694
										0.41432	0.01694
										0.41455	0.01674
										0.41478	0.01664
										0.41501	0.01644
										0.41525	0.01644
										0.41548	0.01614
										0.41571	0.01644
										0.41594	0.01643
										0.41618	0.01643
										0.41641	0.01643
										0.41664	0.01633
										0.41687	0.01633
										0.41711	0.01613
										0.41734	0.01583
										0.41757	0.01613
										0.4178	0.01593
										0.41804	0.01563
										0.41827	0.01563
										0.4185	0.01543
										0.41873	0.01543
										0.41897	0.01512
										0.4192	0.01512
										0.41943	0.01512
										0.41966	0.01542
										0.4199	0.01542
										0.42013	0.01542
										0.42036	0.01562
										0.42059	0.01562
										0.42083	0.01562
										0.42106	0.01562
										0.42129	0.01582
										0.42152	0.01582
										0.42176	0.01562
										0.42199	0.01561
										0.42222	0.01561
										0.42245	0.01561
										0.42269	0.01531
										0.42292	0.01531
										0.42315	0.01531
										0.42338	0.01541
										0.42362	0.01541
										0.42385	0.01541
										0.42408	0.01561
										0.42431	0.01581
										0.42455	0.01581
										0.42478	0.01581
										0.42501	0.01611
										0.42524	0.0161
										0.42548	0.0161
										0.42571	0.0161
										0.42594	0.0161
										0.42617	0.0161
										0.42641	0.0161
										0.42664	0.0161
										0.42687	0.0164
										0.4271	0.0164
										0.42734	0.0164
										0.42757	0.0164
										0.4278	0.0167
										0.42803	0.0167
										0.42827	0.01689
										0.4285	0.01719
										0.42873	0.01719
										0.42896	0.01709
										0.4292	0.01739
										0.42943	0.01759
										0.42966	0.01789
										0.42989	0.01819
										0.43013	0.01819
										0.43036	0.01819
										0.43059	0.01819
										0.43082	0.01819
										0.43106	0.01789
										0.43129	0.01788
										0.43152	0.01768
										0.43175	0.01788
										0.43199	0.01818
										0.43222	0.01818
										0.43245	0.01818
										0.43268	0.01838
										0.43292	0.01838
										0.43315	0.01838
										0.43338	0.01838
										0.43361	0.01868
										0.43385	0.01848
										0.43408	0.01848
										0.43431	0.01847
										0.43454	0.01817
										0.43478	0.01817
										0.43501	0.01787
										0.43524	0.01787
										0.43547	0.01787
										0.43571	0.01757
										0.43594	0.01757
										0.43617	0.01787
										0.4364	0.01767
										0.43664	0.01787
										0.43687	0.01787
										0.4371	0.01817
										0.43733	0.01817
										0.43757	0.01786
										0.4378	0.01806
										0.43803	0.01806
										0.43826	0.01816
										0.4385	0.01786
										0.43873	0.01786
										0.43896	0.01756
										0.43919	0.01736
										0.43943	0.01706
										0.43966	0.01736
										0.43989	0.01716
										0.44012	0.01716
										0.44036	0.01736
										0.44059	0.01705
										0.44082	0.01705
										0.44105	0.01735
										0.44129	0.01715
										0.44152	0.01715
										0.44175	0.01715
										0.44198	0.01685
										0.44222	0.01655
										0.44245	0.01655
										0.44268	0.01655
										0.44291	0.01635
										0.44315	0.01635
										0.44338	0.01635
										0.44361	0.01634
										0.44384	0.01604
										0.44408	0.01604
										0.44431	0.01604
										0.44454	0.01604
										0.44477	0.01574
										0.44501	0.01574
										0.44524	0.01574
										0.44547	0.01574
										0.4457	0.01604
										0.44594	0.01604
										0.44617	0.01634
										0.4464	0.01634
										0.44663	0.01613
										0.44687	0.01613
										0.4471	0.01633
										0.44733	0.01633
										0.44756	0.01633
										0.4478	0.01633
										0.44803	0.01633
										0.44826	0.01633
										0.44849	0.01633
										0.44873	0.01633
										0.44896	0.01633
										0.44919	0.01603
										0.44942	0.01633
										0.44966	0.01633
										0.44989	0.01632
										0.45012	0.01632
										0.45035	0.01632
										0.45059	0.01632
										0.45082	0.01632
										0.45105	0.01602
										0.45128	0.01602
										0.45152	0.01572
										0.45175	0.01552
										0.45198	0.01552
										0.45221	0.01552
										0.45245	0.01552
										0.45268	0.01552
										0.45291	0.01551
										0.45314	0.01551
										0.45338	0.01551
										0.45361	0.01551
										0.45384	0.01551
										0.45407	0.01551
										0.45431	0.01551
										0.45454	0.01571
										0.45477	0.01571
										0.455	0.01601
										0.45524	0.01601
										0.45547	0.01581
										0.4557	0.01601
										0.45593	0.016
										0.45617	0.016
										0.4564	0.0157
										0.45663	0.0155
										0.45686	0.0155
										0.4571	0.0158
										0.45733	0.0158
										0.45756	0.0158
										0.45779	0.016
										0.45803	0.016
										0.45826	0.0162
										0.45849	0.0165
										0.45872	0.0165
										0.45896	0.01649
										0.45919	0.01649
										0.45942	0.01649
										0.45965	0.01679
										0.45989	0.01679
										0.46012	0.01679
										0.46035	0.01679
										0.46058	0.01679
										0.46082	0.01679
										0.46105	0.01699
										0.46128	0.01699
										0.46151	0.01729
										0.46175	0.01759
										0.46198	0.01759
										0.46221	0.01758
										0.46244	0.01758
										0.46268	0.01798
										0.46291	0.01798
										0.46314	0.01828
										0.46337	0.01828
										0.46361	0.01828
										0.46384	0.01848
										0.46407	0.01848
[truncated: 48,004 more rows]

## Sheet: Figure 7
Figure 7a						Figure 7b
time/s	tensile strength/MPa	error bar	conversion/%	error bar		8 s		15 s		25 s		50 s		100 s		UV
8s	28.44	3.9	48.5933	2.38194		strain/%	stress/MPa	strain/%	stress/MPa	strain/%	stress/MPa	strain/%	stress/MPa	strain/%	stress/MPa	strain/%	stress/MPa
15s	45.84	2.46	53.53	1.64037		-0.00441	0.04127	-0.00576	0.10924	-0.00475	0.1317	-0.01051	0.09257	-0.00407	0.14857	-0.00576	0.04756
25s	57.22	1.88	59.7	1.07921		-0.00475	0.01561	-0.00678	0.06973	-0.00543	0.09438	-0.01051	0.07279	-0.00509	0.12956	-0.0061	0.02056
50s	69.6	1.93	62.6433	2.92524		-0.00475	0.01369	-0.00644	0.04818	-0.00576	0.07388	-0.00983	0.06381	-0.00509	0.11262	-0.0061	0.01304
100s	66.4	2.28	71.48	2.34207		-0.00475	0.02915	-0.00644	0.03851	-0.00576	0.06718	-0.00983	0.0708	-0.00509	0.10721	-0.0061	0.00775
uv	50.64	4.79	64.8333	0.72728		-0.00475	0.00591	-0.00644	0.0478	-0.00576	0.08184	-0.00983	0.05615	-0.00509	0.08988	-0.0061	-0.00523
						-0.00475	-0.03022	-0.0061	0.0212	-0.00543	0.06533	-0.00983	0.03852	-0.00475	0.11019	-0.0061	-0.0117
						-0.00475	-0.04313	-0.0061	-0.01182	-0.00543	0.04	-0.00983	0.02449	-0.00475	0.11787	-0.0061	-0.01753
						-0.00475	-0.02053	-0.0061	-0.01366	-0.00543	0.02227	-0.00949	0.03137	-0.00475	0.08866	-0.0061	-0.02649
						-0.00441	-0.02997	-0.00576	-0.01389	-0.00543	0.03995	-0.00949	0.03386	-0.00475	0.05014	-0.00576	-0.03121
						-0.00441	-0.06092	-0.00576	-0.0232	-0.00509	0.02614	-0.00949	0.02161	-0.00441	0.09605	-0.00576	-0.03251
						-0.00441	-0.08012	-0.00576	-0.03947	-0.00509	0.01834	-0.00916	0.01002	-0.00441	0.09757	-0.00576	-0.04236
						-0.00441	-0.07179	-0.00543	-0.05402	-0.00509	0.00358	-0.00882	-0.01009	-0.00407	0.08624	-0.00543	-0.05088
						-0.00407	-0.06889	-0.00543	-0.07153	-0.00475	-0.0059	-0.00882	-0.00584	-0.00407	0.04055	-0.00543	-0.05123
						-0.00407	-0.08189	-0.00543	-0.07266	-0.00475	-0.01728	-0.00848	0.01976	-0.00407	0.04883	-0.00543	-0.05383
						-0.00407	-0.11331	-0.00509	-0.07327	-0.00475	0.00405	-0.00814	-0.01401	-0.00373	0.0722	-0.00509	-0.06098
						-0.00373	-0.11885	-0.00475	-0.08513	-0.00441	-0.01616	-0.0078	-0.02844	-0.00339	0.09722	-0.00509	-0.06944
						-0.00373	-0.10411	-0.00441	-0.12305	-0.00407	-0.04836	-0.00712	-0.03224	-0.00339	0.02741	-0.00475	-0.07368
						-0.00339	-0.10948	-0.00407	-0.11538	-0.00407	-0.03614	-0.00644	-0.00299	-0.00305	0.03192	-0.00441	-0.07619
						-0.00305	-0.12882	-0.00373	-0.10354	-0.00373	-0.02468	-0.0061	-0.01579	-0.00271	0.05331	-0.00407	-0.08188
						-0.00271	-0.1484	-0.00339	-0.11427	-0.00339	-0.03688	-0.00543	-0.04522	-0.00237	0.08037	-0.00373	-0.08688
						-0.00271	-0.14903	-0.00305	-0.14246	-0.00339	-0.05501	-0.00475	-0.05143	-0.00203	0.03242	-0.00339	-0.09251
						-0.00237	-0.14369	-0.00237	-0.15661	-0.00305	-0.06718	-0.00407	-0.03127	-0.00136	0.04125	-0.00305	-0.09251
						-0.00203	-0.14406	-0.0017	-0.14619	-0.00271	-0.06512	-0.00339	-0.03538	-0.00102	0.0286	-0.00271	-0.09038
						-0.00136	-0.16819	-0.00136	-0.12817	-0.00203	-0.04042	-0.00271	-0.04854	-0.000339084	0.05482	-0.00203	-0.09859
						-0.00102	-0.1834	-0.000678168	-0.161	-0.0017	-0.06371	-0.00237	-0.05724	0.000339084	0.06092	-0.0017	-0.10768
						-0.000678168	-0.17579	0	-0.18488	-0.00136	-0.09357	-0.0017	-0.04535	0.00102	0.05423	-0.00102	-0.1034
						0	-0.15693	0.00102	-0.17666	-0.000678168	-0.08158	-0.000678168	-0.04139	0.00203	0.03007	-0.000678168	-0.09875
						0.000678168	-0.17403	0.00237	-0.12304	-0.000339084	-0.05302	0	-0.03228	0.00373	0.09719	0	-0.0976
						0.0017	-0.19464	0.00441	-0.1311	0.000678168	-0.07025	0.00102	-0.04153	0.00576	0.12587	0.000678168	-0.1005
						0.00339	-0.19621	0.00712	-0.12282	0.0017	-0.07371	0.00237	-0.0265	0.00882	0.14216	0.00203	-0.10048
						0.00543	-0.15296	0.01085	-0.08786	0.00339	-0.0584	0.00441	-0.00122	0.01221	0.19418	0.00373	-0.08123
						0.00848	-0.12705	0.01526	-0.000597304	0.00576	-0.01834	0.00712	0.03778	0.01662	0.2843	0.00576	-0.05305
						0.01255	-0.11334	0.02001	0.06336	0.00916	0.03122	0.01051	0.08101	0.02102	0.35221	0.00882	-0.02661
						0.01729	-0.11328	0.02509	0.12761	0.01322	0.09027	0.01492	0.14976	0.02543	0.44823	0.01255	0.00387
						0.02238	-0.0467	0.0295	0.18697	0.01831	0.13812	0.02001	0.23242	0.08138	1.43868	0.01763	0.06291
						0.02713	0.01779	0.03357	0.26141	0.02374	0.24681	0.02509	0.3233	0.12071	2.1817	0.02272	0.13847
						0.0312	0.0577	0.0373	0.31645	0.02916	0.35067	0.0295	0.40969	0.15666	2.83872	0.08409	0.84577
						0.03526	0.04055	0.04069	0.37395	0.03357	0.44334	0.03391	0.48819	0.19565	3.52837	0.12275	1.22375
						0.03899	0.08045	0.04442	0.40586	0.03764	0.50299	0.09121	1.45079	0.2299	4.14324	0.15903	1.50848
						0.04205	0.12833	0.04747	0.44078	0.08782	1.30207	0.13123	2.15524	0.26313	4.70198	0.19565	1.81577
						0.0451	0.15923	0.05052	0.48476	0.12546	1.89391	0.16649	2.7141	0.29602	5.3361	0.23092	2.11767
						0.04815	0.15429	0.05324	0.52943	0.16276	2.52061	0.20277	3.29435	0.32891	5.83692	0.26516	2.40141
						0.05086	0.16133	0.10206	1.17575	0.19938	3.08187	0.23668	3.83804	0.3635	6.46898	0.29907	2.66884
						0.05324	0.17666	0.13563	1.61284	0.23397	3.6079	0.26923	4.34424	0.39944	7.0937	0.334	2.96651
						0.05561	0.22686	0.16988	2.04795	0.26923	4.16087	0.30314	4.89297	0.43911	7.79435	0.36689	3.21684
						0.05798	0.21978	0.20277	2.46821	0.30178	4.63142	0.34078	5.45543	0.47574	8.47963	0.40283	3.5243
						0.06002	0.21329	0.23838	2.93409	0.33535	5.13179	0.37537	6.0219	0.51168	9.06785	0.43742	3.8094
						0.06205	0.22123	0.27398	3.3858	0.37096	5.65501	0.41029	6.55212	0.54593	9.71782	0.47234	4.11933
						0.06409	0.25826	0.31196	3.88763	0.40792	6.19884	0.44386	7.08804	0.58017	10.336	0.50964	4.4561
						0.06612	0.25931	0.3462	4.29689	0.44522	6.76395	0.47607	7.57484	0.61273	10.8946	0.54762	4.79793
						0.06816	0.26675	0.37774	4.67291	0.48048	7.24962	0.51066	8.07747	0.64697	11.4761	0.58289	5.12369
						0.06985	0.25983	0.41131	5.05008	0.51744	7.79896	0.54457	8.62433	0.68224	12.0659	0.61679	5.4308
						0.07189	0.27517	0.4459	5.44625	0.55067	8.2742	0.58085	9.16626	0.71716	12.703	0.65104	5.74383
						0.07358	0.29385	0.4798	5.85935	0.58221	8.71772	0.61713	9.70615	0.75107	13.2464	0.68563	6.06791
						0.07528	0.3034	0.51439	6.25062	0.61578	9.19759	0.65477	10.2664	0.78498	13.8115	0.71852	6.36418
						0.07697	0.2987	0.55372	6.7218	0.65138	9.70295	0.69105	10.7831	0.81889	14.3666	0.75209	6.67766
						0.07867	0.30834	0.59068	7.17156	0.68665	10.1928	0.72496	11.2599	0.85042	14.9163	0.78905	7.03244
						0.08036	0.30326	0.62595	7.58066	0.72394	10.7293	0.75785	11.7258	0.88535	15.4915	0.82296	7.34531
						0.08206	0.32743	0.65884	7.97124	0.75785	11.1893	0.79278	12.2224	0.92027	16.0596	0.85856	7.65186
						0.08341	0.33538	0.69343	8.34863	0.79108	11.6271	0.82669	12.7294	0.95486	16.663	0.89281	7.95366
						0.08511	0.32465	0.72632	8.72262	0.82465	12.0817	0.86026	13.2175	0.99284	17.2818	0.92468	8.2182
						0.08647	0.32158	0.76192	9.11192	0.85687	12.5048	0.89654	13.7468	1.03116	17.9821	0.95757	8.4813
						0.08782	0.3405	0.79753	9.52922	0.89213	12.9768	0.93146	14.2585	1.0671	18.5353	0.99013	8.73316
						0.08918	0.36142	0.83143	9.87157	0.9257	13.4193	0.96537	14.7524	1.10135	19.1106	1.02675	9.03811
						0.09087	0.34982	0.86568	10.2538	0.96402	13.9427	0.9986	15.2337	1.13525	19.6607	1.06337	9.32476
						0.09223	0.33717	0.89993	10.5963	1.00267	14.4974	1.03285	15.725	1.16882	20.1696	1.10236	9.61148
						0.09359	0.35384	0.93486	11.0002	1.03658	14.9457	1.0671	16.213	1.20171	20.7009	1.14	9.77108
						0.09494	0.37225	0.96639	11.314	1.07185	15.4147	1.09965	16.6693	1.23562	21.2029	1.17425	9.82297
						0.0963	0.37619	1.00165	11.6859	1.10711	15.8847	1.13491	17.1805	1.27258	21.8282	1.20646	9.9361
						0.09766	0.36578	1.03624	12.0891	1.13966	16.3085	1.17154	17.7218	1.30683	22.3559	1.24105	10.1229
						0.09901	0.35128	1.07049	12.4565	1.17255	16.701	1.20884	18.2612	1.34243	22.915	1.27428	10.3959
						0.10037	0.37828	1.10779	12.8654	1.20782	17.1716	1.24613	18.8293	1.37566	23.4354	1.30819	10.6719
						0.10173	0.4	1.14577	13.284	1.24274	17.5934	1.28242	19.3778	1.40754	23.94	1.34447	11.0259
						0.10308	0.39214	1.18103	13.6827	1.27767	18.0614	1.31463	19.8405	1.44111	24.4533	1.37906	11.4451
						0.10444	0.37472	1.21562	14.0396	1.31124	18.49	1.34888	20.3258	1.47536	24.9256	1.41364	11.8679
						0.10579	0.392	1.2502	14.3963	1.34752	18.9765	1.38143	20.793	1.51232	25.505	1.44721	12.3042
						0.10715	0.40478	1.28377	14.7319	1.38007	19.403	1.41432	21.28	1.54894	26.013	1.48146	12.746
						0.10851	0.41877	1.31599	15.0704	1.41262	19.8176	1.45026	21.7755	1.5859	26.5639	1.51435	13.1664
						0.10986	0.40526	1.34956	15.4191	1.44755	20.2937	1.48485	22.2636	1.62252	27.0146	1.54792	13.583
						0.11122	0.40857	1.38685	15.8224	1.4818	20.7435	1.52079	22.775	1.65541	27.4089	1.58285	14.0306
						0.11292	0.41451	1.42144	16.1908	1.51876	21.2222	1.5564	23.2802	1.68898	27.7938	1.61913	14.4906
						0.11427	0.45073	1.45603	16.5546	1.5564	21.729	1.59031	23.7553	1.7239	28.1137	1.65643	14.9696
						0.11563	0.43081	1.49028	16.9441	1.59336	22.219	1.62252	24.1803	1.75815	28.4747	1.69406	15.4344
						0.11698	0.42976	1.52317	17.2708	1.62727	22.6292	1.65473	24.6309	1.79308	28.6648	1.72967	15.8995
						0.11868	0.43479	1.55741	17.6318	1.66287	23.0932	1.69033	25.1186	1.82902	28.8759	1.76154	16.2966
						0.12004	0.45247	1.59166	17.9926	1.6961	23.527	1.72933	25.6622	1.86327	28.9935	1.79647	16.7421
						0.12139	0.46601	1.6276	18.3768	1.72865	23.9401	1.76595	26.1724	1.89785	29.2246	1.82902	17.1322
						0.12275	0.48027	1.66287	18.7465	1.76256	24.3784	1.80325	26.6606	1.93075	29.5406	1.86225	17.5348
						0.12444	0.4494	1.70051	19.1235	1.79884	24.8363	1.83682	27.0785	1.96465	29.7628	1.89887	17.9981
						0.1258	0.46194	1.73611	19.5136	1.83411	25.2952	1.86869	27.4512	1.99754	29.9789	1.93549	18.4542
						0.12716	0.48528	1.77036	19.8568	1.867	25.68	1.90328	27.8345	2.03213	30.2864	1.97042	18.8856
						0.12851	0.5147	1.80427	20.1963	1.90362	26.1132	1.93719	28.2084	2.06774	30.7116	2.00331	19.2856
						0.12987	0.48923	1.83953	20.5673	1.93685	26.4683	1.97313	28.5756	2.10503	31.2067	2.03552	19.6778
						0.13156	0.48147	1.87276	20.917	1.96872	26.7933	2.00806	28.8779	2.14132	31.7381	2.06841	20.0699
						0.13292	0.49281	1.90599	21.2568	2.00229	27.1234	2.04502	29.1449	2.17692	32.2294	2.10266	20.48
						0.17395	0.81392	1.94261	21.6315	2.03824	27.4557	2.07757	29.3266	2.21219	32.7367	2.13928	20.9334
						0.20888	1.10832	1.97788	22.0059	2.07486	27.6977	2.1091	29.4976	2.24609	33.2508	2.17828	21.4214
						0.24584	1.41894	2.01111	22.3238	2.11148	27.8798	2.14233	29.6927	2.28068	33.7345	2.21354	21.8706
						0.28008	1.67688	2.04502	22.6657	2.14776	28.0136	2.17726	29.9035	2.31323	34.2158	2.25118	22.3126
						0.31603	1.94798	2.0796	22.9955	2.18336	28.1302	2.21185	30.2472	2.34612	34.644	2.28509	22.7455
						0.3496	2.20876	2.11351	23.3182	2.21795	28.3464	2.24779	30.5703	2.38274	35.1792	2.31628	23.1177
						0.38181	2.4477	2.14674	23.6329	2.25152	28.6595	2.28712	30.9207	2.41903	35.7112	2.34985	23.5225
						0.4147	2.68599	2.18133	23.9831	2.28577	29.051	2.32137	31.1963	2.45327	36.1751	2.38342	23.9164
						0.44861	2.89421	2.21863	24.3386	2.31764	29.3028	2.3563	31.5339	2.48684	36.6735	2.41903	24.342
						0.48455	3.16909	2.25627	24.733	2.35358	29.5631	2.38987	31.8561	2.52075	37.1555	2.45395	24.7638
						0.52083	3.4129	2.29289	25.1018	2.38885	29.8324	2.42479	32.2551	2.5533	37.6557	2.49125	25.2105
						0.56017	3.69736	2.32781	25.4653	2.4231	30.1259	2.4587	32.6531	2.58653	38.1204	2.5255	25.6141
						0.59645	3.91435	2.35969	25.7554	2.45768	30.5188	2.49396	33.0982	2.62248	38.674	2.55771	25.9942
						0.63036	4.14098	2.39427	26.0575	2.49193	30.8864	2.52889	33.5498	2.66079	39.2544	2.59026	26.3836
						0.66325	4.34222	2.42716	26.3804	2.52516	31.2749	2.56348	33.9954	2.69741	39.8243	2.62451	26.7893
						0.69784	4.57902	2.46073	26.6838	2.55873	31.6537	2.59806	34.4368	2.73641	40.4033	2.65842	27.1956
						0.73174	4.80017	2.49702	27.0273	2.59399	32.0635	2.63095	34.8402	2.76964	40.8722	2.69402	27.6042
						0.76531	5.01831	2.53296	27.3283	2.62994	32.4598	2.66656	35.3194	2.80084	41.3476	2.73438	28.0998
						0.80126	5.29397	2.56721	27.6627	2.66656	32.899	2.69843	35.7148	2.8344	41.8178	2.76998	28.5283
						0.83686	5.50553	2.60145	27.9731	2.7025	33.3115	2.73302	36.1424	2.86764	42.3028	2.80592	28.939
						0.87246	5.74073	2.63502	28.2673	2.74082	33.756	2.76693	36.5774	2.90256	42.8137	2.83983	29.3407
						0.90603	5.95136	2.66791	28.5502	2.77439	34.1408	2.80219	37.0347	2.93783	43.3079	2.87374	29.7259
						0.93926	6.16924	2.70148	28.8539	2.80728	34.4811	2.83949	37.5293	2.97546	43.9168	2.90663	30.1129
						0.97182	6.362	2.7381	29.2015	2.83983	34.8527	2.87747	38.0186	3.00937	44.391	2.94122	30.509
						1.0064	6.55452	2.77676	29.5807	2.87238	35.1888	2.91307	38.4923	3.04091	44.8642	2.97614	30.9176
						1.04133	6.78416	2.81236	29.8842	2.90799	35.5901	2.94732	38.9661	3.0738	45.3417	3.01141	31.338
						1.07795	7.02638	2.84932	30.2035	2.94461	36.0266	2.98191	39.4395	3.10805	45.8464	3.04565	31.7346
						1.11457	7.28654	2.88255	30.4649	2.97987	36.4558	3.01514	39.8501	3.14263	46.3809	3.07956	32.11
						1.15051	7.48571	2.91409	30.6834	3.01344	36.8399	3.04803	40.2805	3.1779	46.8602	3.11279	32.4932
						1.18544	7.71331	2.94834	30.9201	3.04735	37.2259	3.08295	40.731	3.21825	47.4826	3.14433	32.846
						1.21867	7.94121	2.98157	31.1763	3.07922	37.6023	3.12025	41.2373	3.25385	48.0097	3.18027	33.2541
						1.25326	8.15276	3.01751	31.4638	3.11381	38.0067	3.1545	41.666	3.28946	48.514	3.2152	33.656
						1.28649	8.336	3.05311	31.731	3.14908	38.455	3.18773	42.0713	3.3237	49.0007	3.2491	34.0258
						1.31972	8.50667	3.09109	32.0055	3.1857	38.8578	3.2213	42.5192	3.35795	49.5026	3.28708	34.4521
						1.356	8.75906	3.12466	32.2564	3.22367	39.3214	3.25419	42.9413	3.3905	49.964	3.32404	34.8782
						1.39228	8.97517	3.1562	32.4587	3.25928	39.7275	3.28776	43.3673	3.42509	50.4464	3.36032	35.2836
						1.42788	9.16369	3.18909	32.6917	3.2959	40.154	3.32167	43.8004	3.46035	50.9928	3.39457	35.6698
						1.46213	9.35789	3.223	32.9066	3.32845	40.5055	3.35897	44.3004	3.4946	51.4548	3.4295	36.0689
						1.49434	9.53992	3.25792	33.1661	3.36032	40.8305	3.39559	44.7818	3.52885	51.9913	3.46307	36.4452
						1.5269	9.73152	3.2942	33.4236	3.39423	41.2321	3.43323	45.2724	3.56479	52.494	3.49664	36.7997
						1.5608	9.9332	3.33286	33.6781	3.4295	41.638	3.46985	45.7293	3.59836	52.9678	3.53021	37.1656
						1.59607	10.1416	3.36778	33.9025	3.46442	42.0278	3.50308	46.1364	3.63024	53.4164	3.5675	37.5752
						1.63574	10.4152	3.40305	34.1063	3.50071	42.4421	3.53563	46.5439	3.66516	53.8557	3.60175	37.9711
						1.67202	10.6484	3.43662	34.3136	3.53495	42.8234	3.57022	46.9487	3.69941	54.3757	3.63668	38.3456
						1.70932	10.8591	3.47121	34.5145	3.5692	43.2068	3.60379	47.3598	3.734	54.8092	3.66923	38.6964
						1.74188	11.0333	3.5041	34.698	3.60209	43.5423	3.63736	47.7592	3.77028	55.3292	3.70144	39.0383
						1.77205	11.1715	3.5397	34.9208	3.63397	43.8668	3.67398	48.2262	3.80859	55.8708	3.73535	39.3987
						1.80596	11.3652	3.57463	35.1491	3.66923	44.2518	3.70924	48.6574	3.84521	56.3736	3.76994	39.7683
						1.84055	11.5281	3.60989	35.3704	3.70314	44.6187	3.74315	49.0621	3.87878	56.8402	3.8069	40.1738
						1.87649	11.7325	3.64414	35.5439	3.74146	45.0058	3.77672	49.4807	3.91371	57.3018	3.84318	40.5663
						1.91243	11.9575	3.67771	35.7368	3.77909	45.4467	3.81131	49.9123	3.94694	57.7877	3.8798	40.9647
						1.9494	12.1828	3.71263	35.9686	3.81402	45.8034	3.84521	50.311	3.98119	58.2266	3.91541	41.3294
						1.98296	12.3609	3.74485	36.1462	3.85064	46.2092	3.87912	50.6998	4.01476	58.6841	3.94965	41.6956
						2.0145	12.5212	3.77943	36.3386	3.88489	46.554	3.91405	51.1143	4.05138	59.1444	3.98322	42.0274
						2.04773	12.7097	3.81368	36.5699	3.91744	46.8743	3.94931	51.5324	4.08495	59.6035	4.01849	42.3922
						2.08299	12.9016	3.84861	36.8081	3.95033	47.1995	3.98729	51.9929	4.11919	60.034	4.05273	42.7477
						2.11758	13.0919	3.88624	37.082	3.9856	47.5694	4.02391	52.4103	4.15243	60.4431	4.08664	43.0859
						2.15318	13.2569	3.92456	37.3485	4.02086	47.9237	4.06019	52.8487	4.18566	60.8926	4.12292	43.462
						2.19184	13.4919	3.95915	37.5865	4.05545	48.2476	4.09241	53.2169	4.21956	61.2861	4.15751	43.8254
						2.22711	13.6855	3.99306	37.8081	4.08868	48.5851	4.12665	53.5808	4.25415	61.7671	4.19108	44.1716
						2.26305	13.8396	4.0273	38.0417	4.12462	48.9353	4.15887	53.9368	4.29145	62.235	4.22431	44.5094
						2.29628	14.004	4.06121	38.265	4.15717	49.2375	4.19278	54.3068	4.32773	62.6931	4.25924	44.8621
						2.32985	14.1684	4.09444	38.446	4.1904	49.5367	4.22906	54.7495	4.36435	63.1675	4.29213	45.2033
						2.36342	14.3654	4.12869	38.6731	4.22601	49.9109	4.265	55.1442	4.4003	63.614	4.32671	45.5529
						2.39902	14.5354	4.16633	38.9422	4.26059	50.249	4.29925	55.5181	4.43353	64.0401	4.36164	45.9017
						2.43327	14.7158	4.19956	39.1244	4.29688	50.577	4.33316	55.8725	4.46642	64.3843	4.39792	46.2706
						2.46752	14.9012	4.23448	39.335	4.33417	50.9501	4.36673	56.2492	4.50168	64.8191	4.43556	46.6569
						2.5021	15.0923	4.26805	39.5583	4.37113	51.3095	4.39894	56.5696	4.53593	65.2211	4.47218	47.0256
						2.53737	15.2494	4.30061	39.7585	4.40436	51.6117	4.43149	56.8885	4.57052	65.633	4.50711	47.3716
						2.57161	15.4094	4.33485	39.9422	4.44031	51.9216	4.46845	57.3008	4.60646	66.0706	4.53966	47.6724
						2.60281	15.5578	4.36876	40.1699	4.4732	52.2069	4.50812	57.7554	4.64071	66.456	4.57357	48.0013
						2.63841	15.7173	4.40504	40.4208	4.50677	52.5018	4.54407	58.1478	4.67563	66.8747	4.60612	48.2968
						2.673	15.8872	4.44132	40.6587	4.54068	52.8058	4.58069	58.5077	4.70886	67.2381	4.64037	48.6221
						2.70725	16.0197	4.47896	40.891	4.5773	53.1088	4.61494	58.8687	4.74243	67.6541	4.67699	48.9779
						2.74421	16.2409	4.51558	41.1076	4.61324	53.4231	4.64613	59.1843	4.77532	67.9932	4.71361	49.3345
						2.78253	16.4455	4.54915	41.2999	4.64511	53.6708	4.68038	59.5081	4.81059	68.415	4.74786	49.6555
						2.81813	16.6152	4.58238	41.4561	4.68072	53.9888	4.71361	59.8224	4.84551	68.8102	4.78143	49.9617
						2.85272	16.7646	4.61697	41.6273	4.71361	54.2468	4.74921	60.1774	4.86654	-7.48367	4.81466	50.1136
						2.88662	16.9328	4.6502	41.7888	4.74616	54.4983	4.78414	60.5167			4.84789	50.3779
						2.92019	17.0965	4.68411	41.9698	4.78075	54.7923	4.82212	60.9204			4.88078	50.6544
						2.95342	17.2345	4.72107	42.1981	4.81703	55.1098	4.85569	61.2147			4.91638	50.9629
						2.98733	17.3644	4.75532	42.3692	4.85263	55.3891	4.88722	61.4845			4.95538	51.3221
						3.02531	17.5475	4.78889	42.532	4.88926	55.6802	4.91977	61.7792			4.99132	51.6528
						3.05888	17.7098	4.82246	42.7206	4.92554	55.9591	4.95402	62.0826			5.02964	51.983
						3.09448	17.8572	4.85738	42.9206	4.96046	56.2411	4.98895	62.4019			5.06354	52.2877
						3.12737	17.982	4.89129	43.0665	4.99505	56.4842	5.02421	62.7126			5.09508	52.5442
						3.15925	18.1162	4.92655	43.2392	5.02828	56.6974	5.06388	63.1005			5.12797	52.8234
						3.19214	18.2685	4.96046	43.4002	5.06287	56.9536	5.10017	63.4549			5.16052	53.0875
						3.2274	18.4376	4.99573	43.5699	5.09576	57.1886	5.13543	63.7391			5.1968	53.4051
						3.2647	18.6022	5.03337	43.7503	5.1317	57.4374	5.169	64.0185			5.23207	53.7052
						3.30098	18.7833	5.06965	43.9122	5.16696	57.6877	5.20325	64.3			5.26937	54.0333
						3.33727	18.939	5.10593	44.1113	5.20087	57.9128	5.23614	64.5584			5.28734	-6.68352
						3.37253	19.0798	5.13848	44.2327	5.2358	58.1666	5.27073	64.8252
						3.40644	19.1967	5.17341	44.4065	5.26971	58.3801	5.30565	65.1057
						3.43967	19.3229	5.20562	44.4982	5.3026	58.561	5.34092	65.3896
						3.47527	19.4648	5.23919	44.6575	5.33447	-7.14998	5.37584	65.6681
						3.5085	19.5912	5.27479	44.8157			5.41043	65.9135
						3.54309	19.7203	5.31141	44.973			5.44434	66.1724
						3.58005	19.8728	5.346	45.0913			5.47553	66.3835
						3.61396	20.0423	5.37991	45.2057			5.51046	66.6322
						3.64888	20.1738	5.41348	45.3412			5.54437	66.8687
						3.68212	20.2986	5.44603	45.4067			5.58031	67.123
						3.71636	20.4382	5.47858	45.5046			5.61693	67.3804
						3.75027	20.5767	5.51385	45.6432			5.65559	67.6843
						3.7852	20.6959	5.55386	45.8624			5.69119	67.9155
						3.82012	20.8036	5.59082	46.0106			5.72442	68.0969
						3.85539	20.9484	5.6271	46.14			5.75901	68.3146
						3.89167	21.0931	5.65999	46.2403			5.79291	68.5116
						3.92863	21.2362	5.69187	46.3159			5.82581	68.696
						3.96356	21.3549	5.72612	46.4066			5.86039	68.8825
						3.99645	21.472	5.76002	46.477			5.89769	69.1418
						4.03069	21.5858	5.79529	46.5977			5.93092	69.3197
						4.06325	21.7093	5.83089	46.7016			5.96585	69.4988
						4.09715	21.8125	5.86819	46.8316			6.0001	69.6666
						4.1331	21.9449	5.9021	46.8923			6.03299	69.8181
						4.17006	22.08	5.93431	46.96			6.06656	69.9611
						4.20532	22.2076	5.9672	47.0383			6.09945	70.1106
						4.23957	22.2873	6.00077	47.1227			6.13607	70.2905
						4.27212	22.3717	6.03536	47.2091			6.17167	70.4589
						4.30467	22.4681	6.0713	47.3025			6.20965	70.6577
						4.3379	22.5688	6.1103	47.4605			6.24661	70.8366
						4.37317	22.6707	6.1459	47.5268			6.28086	70.9684
						4.41318	22.8362	6.18117	47.5875			6.31612	-7.85711
						4.44912	22.9857	6.19982	-5.30321
						4.48676	23.1149
						4.52033	23.1912
						4.55153	23.2818
						4.58442	23.3541
						4.61833	23.4559
						4.65359	23.5341
						4.68953	23.6474
						4.72616	23.7677
						4.76006	23.8598
						4.79296	23.9272
						4.82551	23.992
						4.86043	24.1016
						4.89468	24.2138
						4.92995	24.301
						4.96894	24.4213
						5.0042	24.5232
						5.04049	24.6143
						5.07439	24.6652
						5.10898	24.7383
						5.14119	24.8035
						5.17612	24.8995
						5.21037	24.9581
						5.24462	25.0284
						5.27886	25.1247
						5.31413	25.2101
						5.34939	25.3053
						5.38093	25.3484
						5.41619	25.4417
						5.4501	25.4938
						5.48435	25.554
						5.52165	25.6185
						5.55929	25.7332
						5.59625	25.8225
						5.63049	25.8684
						5.66338	25.9207
						5.69729	25.9845
						5.73086	26.0685
						5.76511	26.1133
						5.80275	26.2269
						5.83564	26.2595
						5.87158	26.336
						5.90481	26.3607
						5.93703	26.3945
						5.97059	26.4402
						6.00484	26.5099
						6.04146	26.5851
						6.07673	26.6528
						6.11437	26.7468
						6.15133	26.8349
						6.18625	26.895
						6.21847	26.9129
						6.25271	26.957
						6.2856	26.9977
						6.32019	27.0306
						6.35749	27.0943
						6.39242	27.1556
						6.42734	27.2205
						6.45955	27.2427
						6.49312	27.2917
						6.52669	27.3443
						6.56128	27.4051
						6.59688	27.4671
						6.63418	27.5235
						6.6708	27.5902
						6.70675	27.6341
						6.74133	27.6855
						6.77355	27.6729
						6.80847	27.7266
						6.84035	27.7549
						6.87459	27.7905
						6.91088	27.8451
						6.94784	27.9128
						6.98344	27.9862
						7.01701	28.0041
						7.04922	28.0189
						7.08211	28.0319
						7.11602	28.0757
						7.15163	28.1108
						7.19028	28.1821
						7.22521	28.2273
						7.26284	28.2874
						7.29641	28.3314
						7.32829	28.3216
						7.36389	28.3841
						7.39814	28.4252
						7.43273	28.479
						7.46799	28.4962
						7.50461	28.5348
						7.53784	28.5666
						7.56972	28.5508
						7.60227	28.5647
						7.63719	28.5762
						7.67178	28.6489
						7.70806	28.6889
						7.74774	28.7852
						7.78266	28.8105
						7.81793	28.8648
						7.85217	28.8943
						7.88574	28.908
						7.91762	28.8991
						7.95322	28.9393
						7.98848	28.9894
						8.02307	28.987
						8.05732	29.0192
						8.09292	29.0622
						8.12717	29.1083
						8.1587	29.1125
						8.19397	29.1382
						8.22822	29.1985
						8.2628	29.2103
						8.3001	29.2584
						8.33808	29.2885
						8.37267	29.3264
						8.40725	29.3413
						8.4415	29.3554
						8.47507	29.365
						8.50898	29.4013
						8.54289	29.4572
						8.57985	29.4962
						8.61342	29.516
						8.6497	29.5589
						8.68293	29.5921
						8.7148	29.5806
						8.74769	29.5788
						8.7816	29.6038
						8.81924	29.6588
						8.85654	29.7008
						8.8935	29.7318
						8.92944	29.8006
						8.96301	29.8066
						8.9959	29.8249
						9.03015	29.8286
						9.06338	29.8613
						9.09729	29.8809
						9.13459	29.9359
						9.16918	29.9467
						9.20478	29.9808
						9.23835	30.0084
						9.27226	30.02
						9.30549	30.0202
						9.34075	30.0569
						9.37534	30.1202
						9.41162	30.1564
						9.4479	30.1741
						9.48317	30.2174
						9.51809	30.252
						9.55132	30.2521
						9.58625	30.2595
						9.61948	30.2807
						9.65305	30.2967
						9.68967	30.3225
						9.72527	30.3472
						9.76088	30.3906
						9.79445	30.4272
						9.82734	30.4327
						9.85989	30.4487
						9.89312	30.4545
						9.92974	30.5206
						9.96908	30.5755
						10.0047	30.5882
						10.043	30.6298
						10.0752	30.6369
						10.1061	30.624
						10.1396	30.6202
						10.1735	30.6607
						10.2091	30.7132
						10.2454	30.7597
						10.2824	30.7911
						10.3163	30.8021
						10.3478	30.8009
						10.3817	30.8159
						10.4173	30.8342
						10.4506	30.8369
						10.4855	30.8637
						10.5242	30.9316
						10.5598	30.948
						10.5954	30.9823
						10.6283	31.0204
						10.6628	31.0443
						10.6961	31.0399
						10.7324	31.0804
						10.7669	31.0975
						10.8012	31.1146
						10.8358	31.1009
						10.8697	31.1293
						10.9036	31.1452
						10.9361	31.1529
						10.9721	31.1822
						11.0063	31.2013
						11.0253	-2.34145

## Sheet: Supplementary Figure S3
Figure S3a						Figure S3b
	temperature/ °C						temperature/ °C
time/s	0.5wt%UCPs	1wt%UCPs	2wt%UCPs	4wt%UCPs		time/s	5 W/cm2	15 W/cm2	25 W/cm2	32 W/cm2	40 W/cm2	45 W/cm2
0	24.8	24.7	25.4	25.2		0	24.6	24.6	24.6	24.7	25	25
5	24.8	24.7	25.6	25.1		5	24.5	24.5	24.9	24.7	24.8	24.9
10	24.9	24.6	25.5	25		10	24.6	24.7	25.2	24.6	25	24.8
15	24.7	24.6	25.4	25		15	24.5	24.5	25	24.6	25	25
20	26.9	27	26.5	26.8		20	25.8	25.9	26.4	27	27.6	28.1
25	47.1	42.8	40.7	46.9		25	30.5	34.5	41.1	42.8	48.2	52.7
30	53.8	54.7	56.1	62.2		30	32.8	41.3	48.7	54.7	64.5	71.4
35	65.2	63.6	64.5	71.7		35	35	45.1	55	63.6	74.4	82.5
40	68.5	68.9	70.1	77.1		40	36	47.3	58.1	68.9	79	90.2
45	70.8	71.4	74.7	81.2		45	36.7	48.6	60.5	71.4	82.3	93.6
50	71.8	73.4	77.4	83.7		50	37.2	49.4	61.9	73.4	85	96.4
55	72.3	74.7	78.4	84.8		55	37.4	50.2	62.5	74.7	86.8	98.1
60	72.9	75.6	79.7	85.7		60	37.5	50.4	62.8	75.6	87.3	98.6
65	73.2	75.9	80.5	86.2		65	37.4	50.5	63.2	75.9	88.1	99.6
70	73	76.5	81.2	86.6		70	37.6	51	63.7	76.5	88.4	99.8
75	73.1	76.4	81.2	86.4		75	37.7	51	64	76.4	88.7	99.8
80	73.6	76.6	81.1	86.5		80	37.8	51	63.5	76.6	89.2	100.4
85	73.4	76.6	82	87.1		85	37.7	51.1	63.7	76.6	89	100.8
90	73.9	76.3	82.3	86.7		90	37.7	50.8	63.7	76.3	88.8	101.4
95	74	76	82.1	86.8		95	37.9	51.1	63.7	76	88.6	100.9
100	74.1	75.9	82.5	86.8		100	38	51.1	64.1	75.9	88.8	101.5
105	74	76.5	82.6	86.6		105	38	51	63.9	76.5	89.1	101.7
110	73.9	76.3	82.6	86.6		110	38	51	64.1	76.3	89.1	101.2
115	74.1	76.5	82.6	86.7		115	37.9	51.2	63.9	76.5	89.4	101.5
120	73.9	76.5	82.7	86.6		120	38.1	51.2	63.8	76.5	89	100.9

## Sheet: Supplementary Figure S4
Figure S4a						Figure S4b						Figure S4c						Figure S4d						Figure S4e
	10 °C						25 °C						40 °C						60 °C						60 °C
time/s	G' in Pa	G" in Pa	time/s	conversion/%		time/s	G' in Pa	G" in Pa	time/s	conversion/%		time/s	G' in Pa	G" in Pa	time/s	conversion/%		time/s	G' in Pa	G" in Pa	time/s	conversion/%		time/s	G' in Pa	G" in Pa	time/s	conversion/%
3.77958	0.30489	3.60459	1.35	0		2.879	3.858	7.082	1.35	0		4.438	0.4578	1.216	1.35	0		3.655	--	--	1.35	0		2.70919	8.1991	97.3757	1.35	0
4.74057	0.22777	3.90953	2.7	6.54867		3.934	0.6913	2.81	2.7	-0.10672		5.418	0.5457	1.208	2.7	-3.59681		4.641	0.274	0.2678	2.7	0.64553		5.69773	10.165	99.6441	2.7	-5.0425
5.77581	0.18753	3.68428	4.06	1.30238		6.932	0.964	2.616	4.06	-5.36798		6.493	0.6698	0.9389	4.06	1.07538		6.657	0.391	0.5103	4.06	0.24012		8.75262	10.7938	92.7912	4.05	-3.53501
7.77792	0.18791	4.01518	5.41	-0.38582		7.962	0.8115	2.382	5.41	-0.21426		7.485	0.5473	0.8721	5.41	-0.8161		8.715	0.3146	0.4734	5.41	1.14715		11.7333	11.1549	81.6492	5.41	-2.64673
9.8015	0.37536	3.88858	6.76	6.68689		10.97	0.9403	2.514	6.76	1.03439		9.464	0.392	1.141	6.76	-6.2039		9.716	0.3543	0.433	6.76	2.76455		14.8136	8.80334	74.4566	6.76	-5.64852
11.8935	0.33895	3.70162	8.11	2.65837		13	1.014	2.477	8.11	-2.89057		11.54	0.6778	1.076	8.11	-2.8398		11.71	0.3582	0.4797	8.11	0.2629		17.8373	9.586	66.7279	8.11	-5.91688
13.9327	0.22376	3.95792	9.47	3.58741		15.03	0.7901	2.502	9.47	1.77569		13.57	0.4897	0.9669	9.47	-3.38417		13.82	0.3096	0.3693	9.47	-1.34082		20.8394	10.4187	59.7116	9.46	-1.86994
15.927	0.2588	3.9094	10.8	0.48246		16.03	0.9138	2.485	10.8	-7.03814		15.55	0.4344	1.288	10.8	4.14872		15.76	0.4003	0.4585	10.8	5.9715		23.9158	10.1759	51.612	10.8	-5.55541
17.9017	0.37039	3.93315	12.2	2.60824		18.06	0.8487	2.503	12.2	-2.5234		17.56	0.5839	1.121	12.2	-2.07367		17.78	0.3129	0.4432	12.2	2.65164		26.9102	11.4361	46.8307	12.2	-6.60658
19.9155	0.2106	4.03056	13.5	2.30777		20.07	0.9234	2.561	13.5	1.46407		19.61	0.4349	1.16	13.5	-2.97993		19.8	0.4348	0.4082	13.5	3.042		29.9456	10.6204	39.7814	13.5	-1.90908
21.9704	0.35652	4.05505	14.9	1.42669		22.11	0.851	2.375	14.9	2.17782		21.69	0.5513	1.231	14.9	-6.47576		21.88	0.3386	0.4231	14.9	6.99924		34.0416	8.73004	36.9421	14.9	-4.56276
23.9608	0.4055	3.86061	16.2	4.219		24.13	0.782	2.542	16.2	7.67677		23.65	0.7874	0.9708	16.2	-4.87663		23.86	0.3466	0.4067	16.2	1.27919		36.0105	13.7791	84.8176	16.2	-1.7962
25.9844	0.36875	3.86407	17.6	0.7273		27.16	0.8365	2.616	17.6	0.33334		25.65	0.4381	1.142	17.6	4.14743		25.95	0.3251	0.4729	17.6	-2.19973		44.1791	9513058	360476	17.6	-0.48354
28.0392	0.3495	3.90425	18.9	-0.28239		28.26	0.7953	2.659	18.9	2.17023		27.69	0.6453	1.085	18.9	-1.59736		28.92	0.369	0.383	18.9	4.12183		45.1616	15180800	498898	18.9	-5.05602
30.0608	0.38789	4.17533	20.3	3.21298		30.19	0.7034	2.726	20.3	-2.23201		29.7	0.4543	0.819	20.3	-1.6641		29.93	0.3514	0.451	20.3	-0.31533		46.148	22896800	694653	20.3	-0.98722
32.0551	0.22344	4.11675	21.6	2.32612		32.22	0.9813	2.613	21.6	-0.0885		31.8	0.7115	1.116	21.6	1.65932		32.02	0.3698	0.3661	21.6	5.11102		48.1774	45675000	2.4359e+06	21.6	-4.0635
34.1451	0.19415	4.1099	23	-0.08603		34.3	0.9918	2.449	23	0.35905		33.89	0.4544	1.054	23	-3.02482		33.97	0.3806	0.3896	23	2.12923		51.2128	94300100	2.94785e+06	23	-3.17213
37.1688	0.26805	3.95697	24.3	2.64419		36.27	0.8064	2.442	24.3	-2.73774		36.9	0.3088	0.8481	24.3	2.44171		35.99	0.3467	0.4579	24.3	1.15267		54.2267	155554000	3.2329e+06	24.3	-1.98669
39.1846	0.18806	4.09098	25.7	5.10245		38.28	0.6667	2.565	25.7	1.3962		37.8	0.4239	1.548	25.7	1.69925		38.06	0.3181	0.6864	25.7	5.32869		57.3285	221693000	3.71692e+06	25.7	-1.64613
40.1768	0.33911	4.04379	27.1	2.46007		39.36	0.939	2.857	27.1	0.09267		39.92	0.7175	1.288	27.1	-3.99648		40.07	33.05	7.899	27.1	-2.39559		60.2916	285636000	4.43573e+06	27	-2.58751
42.1984	0.12481	4.63449	28.4	0.96244		41.38	0.787	3.216	28.4	1.9815		41.86	1.16	3.218	28.4	-3.48767		42.07	514.3	57.25	28.4	2.51744		62.3699	325792000	4.9274e+06	28.4	-3.58093
44.1966	0.20324	5.20847	29.8	5.77331		43.36	0.7758	4.008	29.8	2.46442		43.86	106.2	17.88	29.8	-4.91611		47.16	24200	1187	29.8	1.87901		65.3544	382157000	5880467	29.7	-8.13777
46.2378	0.21513	5.85311	31.1	4.83294		45.37	0.2066	6.47	31.1	-2.7118		45.98	735.8	58.95	31.1	-1.07656		48.13	42050	1990	31.1	-0.30812		68.4368	432645000	6.59565e+06	31.1	0.2693
48.2868	0.16509	7.15626	32.5	1.28136		47.39	38.5	18	32.5	1.01136		47.94	2625	160.1	32.5	-3.3849		49.19	69240	3089	32.5	2.27855		71.4604	479947000	6984050	32.4	-0.57415
50.2869	2.50594	9.36928	33.8	5.35192		49.42	297.1	46.81	33.8	3.32691		49.93	7432	385.7	33.8	-2.84173		50.19	109100	4714	33.8	1.76881		74.4919	529429000	7.79636e+06	33.8	-1.1022
51.3456	6.87296	11.2569	35.2	4.05802		51.51	1157	140.8	35.2	-2.27591		51.96	18590	910.6	35.2	2.4232		52.18	241000	10130	35.2	2.03117		77.5702	545327000	8757565	35.1	-0.72672
53.3692	32.4438	17.541	36.5	0.60481		53.52	3617	352.7	36.5	2.08189		53.98	41390	2141	36.5	-4.07432		54.25	466700	19640	36.5	7.12697		81.5432	583522000	9067479	36.5	-4.04232
55.342	106.557	30.8544	37.9	3.63718		55.51	9763	779.3	37.9	-2.5116		56.05	83450	4422	37.9	-0.97168		56.23	811900	33270	37.9	0.04324		83.5609	598088000	8979634	37.8	3.70267
57.3715	285.211	57.2495	39.2	2.19641		57.51	22510	1608	39.2	-2.14597		58.05	153300	8018	39.2	-4.0412		58.26	1318000	31750	39.2	3.5456		86.6002	617007000	8772910	39.2	5.4728
59.3853	659.525	106.868	40.6	5.29385		59.58	45360	3031	40.6	-5.4802		60.05	258500	12870	40.6	-6.44618		59.33	1598000	31620	40.6	-0.7385		89.6336	632877000	8587489	40.6	12.576
61.3932	1368.08	195.973	41.9	5.57102		61.64	82080	5095	41.9	2.27975		62.07	405900	18640	41.9	0.84539		61.33	2233000	33300	41.9	2.62915		92.7413	646244000	8527876	41.9	19.6841
63.4188	2635.5	349.312	43.3	4.83887		63.62	136000	7728	43.3	5.09992		64.09	598100	24680	43.3	-4.71517		63.31	2950000	37080	43.3	10.958		95.7044	658548000	8742174	43.3	24.3325
65.4912	4803.64	564.617	44.6	2.35673		65.64	209500	10710	44.6	-0.12116		66.14	835700	30450	44.6	-0.51894		65.33	3720000	42510	44.6	9.28543		98.7925	668697000	8684830	44.6	25.3744
67.5012	8367.05	851.661	46	0.55274		67.63	304200	13840	46	3.45071		68.14	1115000	35690	46	6.91738		67.42	4480000	53210	46	16.2629		101.773	702517000	14604400	46	35.7523
69.4876	13851.5	1211.69	47.3	2.6015		69.65	420200	16880	47.3	1.39143		70.21	1415000	29050	47.3	0.9927		70.39	5611000	68810	47.3	21.9746		104.859	687610000	9447345	47.3	42.8436
71.6753	21786.2	1645.55	48.7	-1.43905		71.7	557100	19870	48.7	4.25107		72.27	1737000	30220	48.7	12.6974		71.42	5981000	73820	48.7	16.755		108.866	701936000	9601148	48.7	49.4678
74.7029	39277.5	2409.47	50	4.38864		73.7	713500	22970	50	4.43557		74.26	2082000	39280	50	7.76098		74.51	7019000	88570	50	25.5207		110.944	710776000	9724273	50	58.1273
76.5701	55127.8	2992.62	51.4	2.88607		76.77	980800	28750	51.4	5.66422		75.28	2260000	44160	51.4	9.86434		75.48	7350000	93890	51.4	24.3152		114.944	720429000	10013000	51.4	62.2125
77.7304	64363.5	3323.07	52.8	3.16097		77.77	1078000	31130	52.8	2.5148		77.28	2625000	55340	52.8	9.28266		77.48	7968000	102500	52.8	32.983		116.956	725158000	10114700	52.7	70.0953
79.6895	85466.2	4060.56	54.1	3.7883		80.78	1362000	46400	54.1	6.72494		79.27	2997000	66370	54.1	9.2646		79.53	8520000	111900	54.1	36.9481		120.021	732152000	10370800	54.1	79.6371
81.6272	110120	4987.71	55.5	-1.1542		81.89	1468000	52020	55.5	8.81571		81.3	3372000	79760	55.5	13.5273		81.57	8859000	134400	55.5	43.4435		123.062	738509000	10467900	55.4	81.1042
83.7582	138154	6185.51	56.8	3.71704		84.87	1798000	70360	56.8	6.9078		83.36	3742000	93160	56.8	17.9714		83.6	9159000	138300	56.8	46.2312		126.064	744790000	10315000	56.8	85.8557
85.7115	169391	7765.42	58.2	2.74853		85.86	1912000	77250	58.2	9.47807		85.34	4106000	108500	58.2	21.5267		85.57	9204000	142500	58.2	48.5613		129.094	751084000	10537900	58.1	89.8388
88.7566	221699	10998.6	59.5	6.04123		87.88	2144000	92830	59.5	14.5868		87.4	4460000	124000	59.5	24.9233		87.61	8950000	167500	59.5	51.6428		132.123	757261000	10710900	59.5	90.2037
89.7664	240615	12348	60.9	5.34456		89.91	2380000	109400	60.9	13.5663		89.39	4803000	137300	60.9	26.8783		89.69	8410000	126000	60.9	57.6357		136.17	765306000	10609200	60.8	93.4041
91.8057	280139	15506.7	62.2	1.88527		91.91	2618000	127000	62.2	19.5267		91.44	5130000	151500	62.2	27.5713		91.66	7975000	113500	62.2	58.7845		138.217	767009000	10236600	62.2	92.1534
93.8019	321925	19337.2	63.6	7.82581		93.95	2859000	146200	63.6	19.9704		93.51	5450000	168500	63.6	31.9855		93.68	7718000	107100	63.6	65.1445		141.296	772572000	10347700	63.5	94.6916
95.8294	365766	23832.2	64.9	11.2759		95.95	3102000	167600	64.9	22.535		95.46	5757000	184300	64.9	35.4174		95.72	7493000	104500	64.9	67.8298		143.274	776406000	10304600	64.9	93.6248
97.8373	411454	28958.2	66.3	6.52863		98	3345000	190700	66.3	27.1111		97.48	6048000	199900	66.3	41.1377		98.72	7262000	98320	66.3	68.3003		146.331	779996000	10174300	66.2	96.2733
99.859	458898	34792.1	67.6	8.61068		100.2	3588000	215600	67.6	25.544		99.51	6322000	215100	67.6	38.0784		99.85	7225000	99130	67.6	76.7421		149.326	784478000	9894362	66.9403	97.8919
101.863	507448	41112.9	69	9.79575		102	3832000	242500	69	28.7404		101.5	6588000	233300	69	45.4212		101.8	7153000	98770	69	79.9427		152.361	789940000	9883292	68.9	98.4069
103.941	557451	48047.3	70.3	10.0394		104.1	4075000	271100	70.3	28.2322		103.6	6835000	249700	70.3	45.2432		103.8	7113000	96500	70.3	79.1294		155.398	793280000	9732325	70.3	94.8387
105.969	608480	55517.9	71.7	11.3552		106.2	4320000	301900	71.7	33.6587		105.6	7087000	268400	71.7	47.8998		105.9	7117000	96100	71.7	80.3926		158.5	795108000	9530085	71.6	100.467
108.983	686755	67704.8	73	14.594		108.1	4563000	334500	73	34.3081		107.6	7318000	285600	73	56.3077		107.9	7122000	96960	73	82.6458		161.5	795979000	9480539	73	99.5105
109.995	713250	72016	74.4	17.8566		110.2	4808000	369200	74.4	32.6806		109.6	7531000	301600	74.4	51.4282		110.9	7117000	96330	74.4	79.581		164.528	799417000	9496284	74.3	101.35
112.006	766127	80910.9	75.7	11.2993		113.2	5177000	423600	75.7	43.0042		111.7	7732000	318400	75.7	60.6167		112	7109000	95540	75.7	83.2778		167.538	799995000	9667156	75.7	95.9055
114.001	820293	90483.1	77.1	14.8008		114.2	5299000	442900	77.1	38.2533		113.7	7921000	333900	77.1	58.4427		113.9	7121000	96440	77.1	83.8919		170.622	804073000	9487404	77	103.299
117.036	901678	105752	78.5	21.6421		115.2	5423000	462300	78.5	42.0327		115.7	8126000	349500	78.5	61.3021		115.9	7111000	98030	78.5	89.6249		173.636	805246000	9483360	78.4	100.388
118.05	928924	111187	79.8	19.268		118.3	5797000	522100	79.8	39.7374		118.8	8388000	371200	79.8	66.4951		117.9	7059000	99480	79.8	89.2167		176.72	806812000	9535096	79.8	98.6276
120.075	983619	122427	81.2	24.0843		119.3	5923000	542400	81.2	41.7452		119.8	8476000	379700	81.2	66.3477		120	6982000	98450	81.2	88.2629		179.679	809147000	9491373	81.1	101.865
122.146	1093677	161009	82.5	17.0808		121.3	6176000	585000	82.5	46.2476		121.8	8624000	395000	82.5	65.7836		122	6836000	98980	82.5	88.7641		183.783	810767000	9475380	82.5	99.8415
124.124	1.08838e+06	148673	83.9	23.4179		123.3	6429000	627400	83.9	48.0334		123.8	8789000	408500	83.9	65.5508		124	6742000	95260	83.9	86.8692		185.77	814432000	9637451	83.8	102.711
127.228	1.17039e+06	169683	85.2	25.4751		125.3	6685000	670400	85.2	51.2261		125.9	8937000	421800	85.2	64.3738		127	6660000	93040	85.2	89.7134		188.838	814117000	9568066	85.2	101.497
128.217	1.19807e+06	176863	86.6	25.0306		127.4	6946000	714500	86.6	46.7038		127.9	9092000	430700	86.6	73.5636		129.1	6632000	90720	86.6	90.8511		191.842	815474000	9838749	86.5	98.1494
129.226	1.22582e+06	184099	87.9	27.8922		129.3	7207000	759100	87.9	55.4761		129.9	9226000	443000	87.9	72.0131		131.1	6614000	91170	87.9	90.0273		194.854	819313000	10029400	87.9	101.35
131.229	1.28162e+06	198868	89.3	29.1281		132.4	7594000	825100	89.3	55.2876		131.9	9367000	455200	89.3	74.0622		133.1	6598000	91370	89.3	86.5445		198.935	823118000	9949621	89.2	97.8919
133.309	1.33772e+06	214017	90.6	27.3469		133.4	7726000	846700	90.6	56.2626		134	9486000	464000	90.6	74.368		134.1	6589000	92080	90.6	91.5454		200.921	825127000	10179600	90.6	102.085
135.303	1.39386e+06	229375	92	30.2867		135.4	7997000	893400	92	59.0599		136	9607000	476400	92	76.0202		136.2	6584000	91790	92	93.5183		204.041	824519000	10137500	91.9	99.4001
137.295	1.45033e+06	245086	93.3	28.459		138.5	8394000	961500	93.3	56.6213		137.9	9722000	482000	93.3	80.3763		137.2	6579000	92040	93.3	92.6374		207.01	826183000	10225900	93.3	100.209
139.344	1.50671e+06	260987	94.7	33.6142		139.5	8526000	984600	94.7	56.3446		140	9836000	492500	94.7	79.2769		139.2	6581000	91960	94.7	93.0365		210.068	824983000	10350800	94.6	99.1794
141.325	1.56366e+06	277490	96	29.4388		141.6	8794000	1031000	96	59.5361		142.1	9931000	500300	96	79.5407		141.2	6571000	92700	96	90.8907		214.106	825765000	10128000	96	102.269
143.341	1.62083e+06	294301	97.4	37.8768		143.6	9064000	1076000	97.4	60.2142		144.1	10030000	507500	97.4	80.4345		143.3	6571000	92310	97.4	90.1425		216.176	826336000	9949004	97.3	96.5308
145.364	1.67837e+06	311634	98.7	35.5172		145.6	9326000	1123000	98.7	64.2994		147.1	10180000	521200	98.7	77.7303		145.3	6571000	92760	98.7	90.4839		218.172	825334000	10066400	98.7	102.269
147.388	1.73605e+06	329430	100	37.2613		147.6	9600000	1169000	100	62.3137		148.1	10230000	524900	100	81.6109		148.3	6572000	92390	100	92.7236		222.165	825275000	9478108	100	98.7748
149.411	1.79464e+06	347465	101	38.5478		150.6	9995000	1240000	101	64.3923		150.1	10300000	532400	101	77.5153		150.3	6584000	92280	101	94.1101		224.189	826055000	9635976	101	98.223
151.466	1852407	366131	103	40.0119		151.7	10130000	1264000	103	68.1543		152.1	10380000	539700	103	81.6834		151.3	6589000	92680	103	89.4316		227.228	826765000	9833131	103	102.637
153.508	1.91061e+06	384982	104	39.3979		153.6	10400000	1312000	104	63.8959		153.1	10420000	543900	104	79.7577		153.4	6600000	92900	104	91.9162		230.359	824841000	9829521	104	98.5541
156.51	1.99867e+06	413981	106	42.547		156.7	10810000	1384000	106	63.5854		155.2	10520000	550100	106	82.9557		155.4	6608000	92780	106	91.9438		233.369	823597000	9613302	105	101.497
158.543	2.0578e+06	433767	107	39.4701		157.7	10940000	1408000	107	65.6805		157.3	10600000	554800	107	87.1016		157.5	6616000	93190	107	93.6004		237.383	820970000	9523616	107	96.8619
159.526	2.08762e+06	443927	108	39.5382		159.7	11220000	1461000	108	69.3146		159.2	10670000	563300	108	85.8319		159.5	6624000	93000	108	96.0659		239.391	820213000	9354259	108	100.577
161.592	2.14802e+06	464323	110	43.1524		161.7	11490000	1510000	110	69.7075		161.3	10740000	569100	110	88.0102		161.5	6631000	93900	110	93.7625		242.422	821015000	9275013	109	102.122
163.581	2.20751e+06	484608	111	44.368		163.7	11770000	1560000	111	71.3344		163.3	10810000	576300	111	83.3957		163.5	6645000	93080	111	90.016		245.508	820591000	9187260	111	101.497
165.604	2.26969e+06	506168	112	44.0475		165.8	12050000	1611000	112	67.8103		165.3	10870000	581700	112	84.2154		165.5	6654000	94080	112	95.4979		248.509	820953000	9221167	112	101.828
167.649	2.33201e+06	528149	114	41.2903		167.8	12350000	1664000	114	69.7963		167.4	10940000	586600	114	89.3344		168.5	6668000	93990	114	94.8798		251.509	820185000	9236740	114	99.584
169.683	2.39582e+06	550493	115	41.2776		169.8	12630000	1716000	115	68.6288		169.4	10990000	589300	115	82.8716		169.5	6675000	94330	115	94.0592		254.54	819430000	9012803	115	98.223
171.732	2460457	573150	116	43.1475		171.9	12920000	1767000	116	74.4972		171.4	11060000	596100	116	88.7636		171.6	6686000	94770	116	95.3321		257.601	817456000	9143765	116	104.182
173.794	2.52676e+06	597351	118	42.6461		173.9	13200000	1817000	118	67.6018		174.4	11160000	611000	118	85.5891		173.6	6696000	94200	118	94.7223		260.685	816952000	9082818	118	100.688
175.718	2592878	619080	119	53.3317		175.9	13490000	1868000	119	72.379		176.4	11210000	614100	119	88.1874		175.6	6707000	94440	119	96.6123		263.668	818080000	9232956	119.334	102.821
177.785	2658950	641430	120	49.986		177.9	13790000	1919000	120	70.8882		177.4	11240000	616000	120	90.0489		177.7	6715000	94440	120	93.7105		266.758	815246000	8944306	119.836	98.738
180.832	2.75867e+06	674984	122	49.0147		180	14090000	1971000	122	75.7209		179.4	11300000	618600	122	83.8072		179.7	6723000	94200	122	97.6372		269.715	815216000	9091510	123.165	99.5105
181.787	2.79176e+06	686218	123	50.2866		181.9	14380000	2023000	123	70.0457		181.5	11330000	619100	123	89.2636		181.7	6729000	94150	123	93.9089		273.765	815081000	9214777	124.213	102.637
183.848	2858898	708531	124	47.5296		184.1	14690000	2075000	124	71.4943		184.5	11420000	630100	124	88.4338		183.7	6741000	96500	124	93.9405		275.872	814994000	9099429	125.764	98.8851
185.848	2.9266e+06	731149	126	49.7929		186.1	14970000	2124000	126	72.3987		185.5	11450000	632100	126	89.9365		185.8	6740000	95790	126	96.2963		279.831	814488000	9294797	127.314	102.012
187.858	2.99393e+06	753641	127	48.3824		188	15280000	2177000	127	75.2457		187.5	11500000	634800	127	86.03		187.8	6751000	95650	127	89.9918		281.923	812681000	8958307	128.865	99.9151
189.938	3.06309e+06	777012	129	53.2743		190.1	15590000	2229000	129	76.3672		189.6	11540000	640800	129	91.9834		189.8	6758000	95840	129	94.6844		284.896	812550000	9182488	128.591	104.513
191.94	3.13233e+06	800038	130	54.1245		192.1	15880000	2277000	130	75.3901		191.6	11570000	640600	130	88.8784		191.9	6761000	96730	130	97.8968		287.947	811750000	9319486	132.969	102.711
193.952	3.19861e+06	822426	131	49.204		194.1	16200000	2335000	131	77.3605		193.6	11610000	646800	131	86.8992		193.8	6763000	95580	131	90.7852		291.002	811151000	9388050	131.19	98.0391
195.972	3.27149e+06	846855	133	50.313		195.1	16340000	2361000	133	75.5287		195.7	11660000	649300	133	88.3326		195.8	6768000	97340	133	96.582		294.02	812727000	9165598	132.969	100.761
198.093	3.34376e+06	871597	134	52.9145		197.1	16660000	2416000	134	77.7478		197.7	11730000	657800	134	89.1182		197.9	6765000	96430	134	92.5393		297.036	812348000	9097975	134.793	102.637
201.173	3.45527e+06	910499	135	54.2165		199.2	16970000	2471000	135	75.7579		199.7	11780000	664100	135	88.4206		199.9	6767000	97200	135	95.6164		300.093	813851000	9032722	135.066	98.4805
202.095	3.49343e+06	923052	137	54.4064		201.2	17250000	2518000	137	81.2234		201.7	11810000	664300	137	90.193		202	6768000	97690	137	95.0049		302.169	812542000	8945021	137.62	103.042
204.119	3.57301e+06	950103	138	57.1707		204.2	17740000	2605000	138	75.8829		203.7	11850000	667600	138	86.9844		203.9	6769000	98360	138	97.789		305.241	812189000	9311550	139.444	98.4805
205.058	3612601	963357	139	57.6805		205.3	17900000	2631000	139	78.383		205.8	11870000	670400	139	89.4733		206	6776000	97230	139	93.7795		308.271	810680000	8876133	139.444	100.761
207.193	3.68678e+06	989521	141	59.1846		207.3	18240000	2692000	141	74.2538		207.8	11940000	673800	141	93.1074		208	6778000	97470	141	96.3142		311.308	808991000	8998455	141.496	101.166
209.18	3.7635e+06	1.01562e+06	142	52.801		209.3	18540000	2744000	142	82.3041		209.8	11970000	676900	142	87.0051		211	6783000	97120	142	95.963		315.238	810608000	9215921	142.544	103.888
211.182	3.83992e+06	1.04138e+06	143	60.8851		211.3	18880000	2798000	143	76.5807		211.9	12010000	679700	143	90.2634		212	6785000	97540	143	95.4741		317.371	808291000	8901824	143.548	99.1058
213.199	3.91841e+06	1.06773e+06	145	58.3616		213.3	19220000	2860000	145	77.0081		213.8	12040000	684100	145	88.1579		214.1	6788000	97060	145	95.6626		320.405	808484000	8875991	144.87	101.387
216.25	4.03727e+06	1.10714e+06	146	59.1769		215.3	19540000	2916000	146	79.5759		215.9	12050000	691200	146	93.0006		215.1	6792000	96600	146	95.4952		323.391	806585000	8955830	146.648	103.447
217.233	4.07625e+06	1.11973e+06	147	57.0908		218.4	20020000	2995000	147	77.7228		217.9	12100000	694100	147	92.8301		217.1	6796000	97330	147	96.7225		326.411	804280000	8932061	146.648	98.8851
219.266	4156482	1.14598e+06	149	59.3853		219.4	20200000	3026000	149	81.6073		219.9	12130000	690200	149	89.6784		219.1	6799000	97470	149	92.5938		329.405	807581000	8919138	150.524	101.607
222.296	4.27896e+06	1.18536e+06	150	58.0896		221.4	20540000	3084000	150	81.0942		221.9	12170000	694500	150	90.0772		221.2	6806000	97920	150	95.4095		332.445	805025000	8847282	150.023	97.4137
223.294	4322084	1.19872e+06	152	57.2054		223.6	20840000	3133000	152	81.6391		224	12210000	698800	152	87.8959		223.3	6810000	98260	152	97.5763		335.511	805180000	8786776	153.899	104.697
225.31	4.4024e+06	1.22636e+06	153	59.447		225.5	21210000	3193000	153	78.7261		226	12250000	701400	153	85.9848		225.2	6813000	98100	153	91.5944		338.508	806456000	8672703	151.3	102.012
227.32	4.4908e+06	1.25256e+06	154	62.2273		228.5	21740000	3281000	154	74.511		227	12260000	701700	154	95.0523		227.2	6819000	97410	154	94.1235		341.547	804262000	8892908	154.4	101.166
229.341	4578153	1279165	156	58.7258		229.6	21930000	3310000	156	86.9354		230	12270000	706000	156	88.9769		229.4	6822000	98600	156	93.8297		344.582	805108000	8938964	157.729	103.042
231.4	4670227	1.30919e+06	157	63.9653		231.5	22270000	3370000	157	83.6253		231.1	12310000	705800	157	90.3786		231.3	6827000	98900	157	91.8883		348.657	805552000	9193056	157.228	97.0091
233.383	4.75745e+06	1.33558e+06	158	64.3526		233.6	22640000	3438000	158	82.5019		233.1	12340000	709600	158	90.555		233.3	6830000	98370	158	94.6908		351.663	805779000	8976994	159.553	99.7312
235.404	4.84954e+06	1.36326e+06	160	58.9079		235.6	22920000	3473000	160	80.8175		235.1	12370000	710200	160	92.1586		235.4	6831000	98890	160	93.299		353.692	805515000	8932709	160	104.243
237.512	4.9502e+06	1.39648e+06	161	58.0655		237.6	23300000	3540000	161	81.9427		237.1	12410000	715200	161	93.806		237.3	6833000	99440	161	89.087		356.788	803643000	8863420	161.605	102.417
239.504	5037736	1.42276e+06	162	60.5715		239.7	23640000	3597000	162	81.892		239.1	12440000	714700	162	88.7968		239.4	6837000	100100	162	98.4463		359.802	800817000	8972175	164.204	101.607
241.498	5127254	1.45012e+06	164	60.8508		242.7	24210000	3687000	164	80.3452		242.2	12480000	720800	164	89.1124		241.4	6844000	99620	164	93.8067		362.795	803547000	8928040	164.204	100.393
243.502	5.21945e+06	1.47797e+06	165	64.2726		243.7	24360000	3714000	165	78.3066		243.2	12490000	720500	165	90.9845		243.4	6841000	99600	165	94.2977		365.828	802096000	8634976	164.979	98.6644
245.565	5.30936e+06	1.50567e+06	166	60.1445		246.7	24910000	3808000	166	79.8087		245.2	12490000	725100	166	90.5474		245.5	6847000	98390	166	97.5801		368.861	803590000	8821118	166	104.109
247.573	5401556	1.53402e+06	168	63.6442		247.7	25100000	3834000	168	85.93		247.2	12520000	730700	168	93.2645		247.5	6855000	98320	168	92.6809		371.936	802984000	8821545	168	97.7815
249.575	5495972	1.5638e+06	169	61.1956		249.8	25470000	3896000	169	88.119		249.2	12570000	729700	169	86.6483		250.5	6857000	99380	169	97.1283		374.93	801364000	8882669	169	96.5308
252.634	5635928	1.6047e+06	170	64.1592		251.8	25850000	3961000	170	81.6106		251.3	12590000	729700	170	94.0119		251.5	6859000	98850	170	94.4699		379.001	799661000	8840143	170	101.239
253.648	5.68239e+06	1.61969e+06	172	62.2242		253.8	26180000	4019000	172	83.6386		253.3	12600000	728100	172	90.0054		253.5	6863000	99730	172	94.1969		379.993	799334000	8702734	172	97.3401
255.64	5.78249e+06	1.6498e+06	173	63.1089		255.8	26580000	4080000	173	82.7452		256.3	12640000	736800	173	89.3896		256.5	6868000	99670	173	101.924		383.025	798654000	9133339	173	100.136
257.709	5884154	1680432	174	59.5828		257.8	26990000	4150000	174	80.9274		257.4	12660000	737800	174	93.785		257.6	6874000	99520	174	94.052		386.062	798726000	9020840	174	103.079
259.689	5.98375e+06	1.70762e+06	176	59.6572		259.9	27330000	4203000	176	85.7043		259.4	12680000	738900	176	88.6344		259.6	6871000	99760	176	94.1101		389.14	798733000	8752376	176	98.738
262.75	6140131	1.75548e+06	177	60.7118		261.9	27760000	4274000	177	85.3145		261.4	12700000	740300	177	92.7708		261.6	6875000	100200	177	94.5662		392.156	798686000	8765187	177	96.4941
263.733	6194968	1.77207e+06	179	65.1389		263.9	28050000	4313000	179	80.5783		263.4	12700000	735900	179	92.6806		263.6	6875000	100100	179	94.1813		395.168	798861000	9035887	178	101.129
265.781	6.30765e+06	1.80531e+06	180	61.9262		265.9	28470000	4388000	180	85.5102		265.5	12720000	738100	180	88.3524		266.7	6883000	99730	180	94.7079		398.223	798666000	8986446	180	102.453
267.805	6.42309e+06	1.83953e+06	181	63.8022		267	28690000	4428000	181	79.8921		267.4	12750000	744500	181	94.3758		267.7	6884000	99710	181	98.6391		401.241	798791000	9035098	181	97.0826
269.85	6.54951e+06	1.87823e+06	183	66.6986		269	29160000	4500000	183	83.7446		269.5	12790000	755700	183	86.7944		269.7	6892000	100000	183	92.704		404.304	798148000	8806668	182	103.079
271.878	6.66023e+06	1.90727e+06	184	64.9338		271	29540000	4564000	184	81.1574		271.5	12810000	752400	184	93.0511		271.7	6893000	100400	184	95.9316		407.315	799109000	8956854	184	98.7748
273.903	6772103	1.93756e+06	185	63.659		273.1	29940000	4629000	185	82.2887		273.5	12830000	753200	185	88.6937		273.8	6892000	100200	185	91.6302		410.345	797816000	8730435	185	101.387
275.878	6881604	1.96831e+06	187	66.6741		275	30360000	4690000	187	83.9596		275.5	12860000	754700	187	91.6835		275.8	6897000	101500	187	98.5099		413.451	797454000	8850932	187	97.3769
277.909	6993496	1.99933e+06	188	66.7138		277.1	30760000	4756000	188	84.3635		277.6	12850000	751900	188	95.2123		277.8	6894000	101700	188	98.4704		416.425	796150000	8895684	188	102.159
279.947	7105833	2.03031e+06	189	71.0238		279.1	31150000	4821000	189	86.1012		279.6	12880000	755800	189	90.3242		279.9	6894000	100700	189	96.7148		420.496	795325000	8792454	189	100.099
280.939	7.15983e+06	2.0441e+06	191	64.1938		282.1	31790000	4920000	191	81.8455		281.7	12910000	760500	191	91.2461		281.9	6896000	100800	191	90.5628		422.508	795003000	9046844	191	101.902
282.955	7.27226e+06	2.07528e+06	192	66.6153		283.1	32020000	4956000	192	84.364		283.8	12930000	758800	192	89.079		284.9	6891000	101900	192	97.5292		426.551	797221000	8801507	192	98.8115
284.982	7.38291e+06	2.10579e+06	193	66.0941		285.2	32420000	5019000	193	85.5883		285.7	12950000	762000	193	93.0863		285.9	6900000	101100	193	94.2283		428.651	795422000	8747124	193	101.718
287.004	7498056	2.13702e+06	195	66.4611		287.2	32860000	5098000	195	83.9752		287.7	12970000	764200	195	94.4859		288	6897000	100700	195	98.0602		431.724	793925000	8613022	195	97.9287
289.027	7.617e+06	2.16925e+06	196	68.3833		290.2	33510000	5198000	196	84.882		290.8	12980000	768400	196	87.6496		289	6898000	100600	196	95.5635		434.794	795113000	8596266	196	102.269
292.061	7774071	2.21372e+06	197	65.2963		291.2	33670000	5225000	197	82.6086		291.7	12980000	768500	197	95.523		291	6895000	100600	197	93.8879		437.763	795113000	8755174	197	104.035
293.074	7.84124e+06	2.23195e+06	199	66.2361		293.3	34170000	5303000	199	84.8555		293.8	13040000	770900	199	89.2692		293	6897000	101400	199	95.0928		440.757	797305000	8859440	199	97.0091
295.104	7969992	2.26788e+06	200	66.276		295.3	34620000	5377000	200	84.6439		295.8	13060000	768800	200	90.9016		295	6898000	101000	200	96.8006		443.781	795801000	8809330	200	101.681
297.182	8.10321e+06	2.30453e+06	202	70.9651		297.3	35090000	5456000	202	82.0004		297.8	13070000	772900	202	91.8627		297	6900000	101000	202	93.2676		446.797	794302000	8841514	201	109.364
299.171	8241159	2.34229e+06	203	69.9277		300.3	35800000	5562000	203	82.5199		299.8	13080000	775900	203	88.1443		299.1	6902000	101300	203	93.7814		449.832	795102000	8802643	203	106.286
302.181	8462287	2.39957e+06	204	69.1778		302.4	36200000	5633000	204	82.8778		302.9	13100000	777600	204	92.6296		301.1	6898000	101300	204	96.266		452.836	795249000	8715050	204	106.46
304.226	8593097	2.43514e+06	206	68.559		304.4	36600000	5697000	206	89.09		304.9	13140000	778900	206	94.6491		303.1	6895000	102200	206	95.8999		455.899	793252000	8764563	205	111.025
305.236	8656860	2.45198e+06	207	70.4863		305.4	36840000	5730000	207	84.9701		306.9	13170000	781200	207	90.0916		305.1	6895000	101600	207	92.7968		457.893	791243000	8955753	207	110.2
307.279	8788854	2.48729e+06	208	67.2414		308.4	37680000	5868000	208	82.2662		308	13170000	781500	208	91.7108		307.1	6896000	101800	208	98.2102		461.009	795363000	8687761	208	105.565
309.316	8926045	2.52271e+06	210	71.4337		309.5	37900000	5897000	210	88.5668		308.9	13170000	781400	210	89.773		309.2	6896000	101400	210	95.0019		465.038	793931000	8680255	210	107.103
311.289	9061588	2556468	211	71.2127		311.5	38370000	5974000	211	87.9292		311	13190000	784000	211	93.2302		311.2	6893000	102000	211	93.4028		467.06	794745000	8561431	211	108.475
313.369	9194749	2590505	212	67.7936		313.5	38780000	6035000	212	89.2614		313	13190000	786200	212	93.3686		314.2	6892000	102300	212	92.6997		470.064	794967000	8486482	212	106.083
315.359	9331509	2.62456e+06	214	70.9552		316.5	39500000	6150000	214	88.0214		316.1	13220000	784300	214	90.8355		315.2	6894000	102200	214	91.0745		473.066	792180000	8792203	214	107.369
317.387	9463419	2.65851e+06	215	67.6357		317.6	39810000	6198000	215	83.6493		317.1	13220000	786500	215	94.7485		317.2	6889000	101800	215	95.7355		476.158	792544000	8690224	215	110.224
320.387	9672007	2709837	216	71.7455		319.6	40160000	6256000	216	86.1651		319.1	13260000	787700	216	93.0629		320.3	6889000	101900	216	97.5188		480.172	791764000	8755868	216	107.535
321.463	9744592	2732405	218	69.3392		322.6	40940000	6378000	218	82.488		321.1	13270000	786300	218	89.3199		321.3	6884000	102200	218	94.1483		482.171	791367000	8759398	218	108.058
323.432	9883664	2.76195e+06	219	65.569		324.6	41340000	6437000	219	85.5986		323.1	13280000	792000	219	93.7195		323.4	6879000	101800	219	96.7847		485.208	790336000	8484350	219	104.509
325.479	10028300	2.79829e+06	220	72.3599		325.7	41570000	6473000	220	85.2499		325.2	13300000	793000	220	90.2502		325.4	6873000	102000	220	96.916		488.245	789611000	8651848	220	105.788
327.583	10181100	2836968	222	68.5223		327.7	42090000	6558000	222	83.4313		327.2	13290000	793900	222	94.1217		327.5	6873000	102000	222	87.4131		491.314	787975000	8656660	222	107.451
329.56	10324900	2.87161e+06	223	70.1837		329.7	42580000	6633000	223	84.8138		330.2	13320000	798400	223	93.8256		329.5	6868000	102700	223	95.5467		495.349	789343000	8681669	223	106.854
331.577	10468700	2.90868e+06	225	67.615		331.7	43080000	6705000	225	86.6346		331.2	13330000	796500	225	91.8888		332.5	6858000	101700	225	95.4316		497.35	789998000	8739444	224	109.977
334.554	10704400	2966700	226	69.9912		333.7	43620000	6799000	226	89.3548		333.2	13360000	798800	226	96.1556		334.5	6858000	101200	226	95.6497		500.432	788453000	8723299	226	109.421
335.568	10790900	2.98674e+06	227	70.6511		335.7	44360000	6910000	227	87.0494		335.2	13370000	796600	227	92.95		335.5	6857000	101800	227	99.391		503.418	789666000	8548144	227	109.225
337.615	10961100	3.02967e+06	229	69.6002		337.8	44700000	6960000	229	88.5078		337.3	13380000	800200	229	92.168		337.5	6853000	102200	229	96.6862		506.458	789112000	8757962	228	109.125
339.66	11115900	3.07556e+06	230	65.602		339.8	45080000	7020000	230	84.1296		339.3	13390000	800000	230	96.0783		339.5	6851000	102100	230	94.3824		509.514	788810000	8905786	230	107.015
341.664	11328000	3.12236e+06	231	71.3		341.8	45730000	7132000	231	86.9316		342.4	13410000	800400	231	93.8712		341.6	6847000	102900	231	97.3353		512.524	789406000	8850372	231	107.568
343.658	11501600	3.16478e+06	233	69.8904		344.9	46670000	7279000	233	88.7938		343.4	13410000	800800	233	96.0358		343.6	6845000	101500	233	92.8099		515.607	788877000	8797951	232	110.424
345.721	11669600	3.20486e+06	234	74.4911		345.8	46820000	7300000	234	83.8817		345.4	13430000	804500	234	93.1105		345.6	6840000	100700	234	96.7838		518.64	788123000	8844939	234	104.511
348.725	11916200	3.26464e+06	235	73.5074		346.9	47050000	7324000	235	85.5429		347.4	13450000	803800	235	92.9695		347.6	6835000	102900	235	95.7529		521.631	786668000	8485787	235	105.779
349.733	12000000	3.28424e+06	237	69.7015		348.9	47540000	7412000	237	89.9307		349.4	13450000	799100	237	95.5644		349.8	6826000	102700	237	94.2118		524.658	787681000	8790754	237	104.126
351.774	12176900	3.32673e+06	238	70.2615		350.9	48070000	7492000	238	84.7448		351.4	13450000	801100	238	90.0003		352.8	6818000	102300	238	99.1739		527.703	787331000	8679625	238	110.058
353.776	12343700	3.36472e+06	239	68.7092		353	48730000	7597000	239	92.325		353.4	13490000	811200	239	95.3789		353.7	6814000	102700	239	95.3973		530.737	788727000	8671077	239	105.688
354.813	12419500	3383153	241	69.5372		355	49370000	7693000	241	88.3308		355.5	13520000	818000	241	88.4753		356.8	6808000	102500	241	96.5398		533.811	786581000	8517368	241	111.432
356.849	12590800	3.42281e+06	242	70.8848		357	49800000	7762000	242	82.9894		357.5	13520000	813200	242	90.5282		357.7	6798000	102400	242	94.7463		535.831	787868000	8740019	242	107.492
358.888	12765500	3.46345e+06	243	70.3785		359.1	50800000	7911000	243	88.2546		359.5	13540000	812300	243	93.3887		358.8	6795000	101200	243	91.7174		538.827	787844000	8794611	243	107.177
360.923	12929200	3.50119e+06	245	72.3547		361	51190000	7976000	245	85.5179		361.6	13560000	815800	245	92.6082		360.8	6790000	101900	245	100.042		541.861	785869000	8716533	245	107.285
362.955	13088000	3533864	246	68.7066		363.1	51690000	8051000	246	87.3084		363.6	13560000	812000	246	95.029		362.8	6783000	102700	246	98.9486		545.929	785606000	8645805	246	106.4
364.988	13284300	3.58432e+06	248	71.3554		365.1	52430000	8170000	248	87.6583		365.6	13580000	815300	248	92.7875		364.8	6770000	102800	248	93.657		547.933	786061000	8512306	247	108.801
366.967	13482400	3.62797e+06	249	71.6949		367.1	53030000	8257000	249	85.2182		367.6	13600000	818900	249	89.0641		366.9	6760000	102800	249	96.1521		550.967	785652000	8908773	249	108.866
368.982	13634800	3.66186e+06	250	67.3923		369.2	53800000	8399000	250	87.7972		369.6	13610000	817800	250	93.0036		368.9	6754000	102600	250	96.0719		554.037	784872000	8912282	250	110.243
371.02	13822100	3.70417e+06	252	72.3312		371.2	54110000	8436000	252	85.5254		371.7	13630000	819400	252	92.9198		370.9	6748000	103400	252	95.0187		557.039	786167000	8681599	251	107.074
372.998	14024800	3.75281e+06	253	69.2632		374.2	55080000	8577000	253	94.0212		373.7	13630000	820300	253	93.6851		372.9	6744000	103100	253	96.3753		560.073	786346000	8956585	253	107.788
375.022	14252600	3.80781e+06	254	70.3984		375.2	55310000	8615000	254	91.5084		375.8	13640000	823000	254	91.2562		375	6736000	102900	254	94.6232		563.183	785625000	8596939	254	104.568
377.083	14486900	3.86169e+06	256	76.2913		377.2	56210000	8754000	256	85.0388		377.7	13660000	824400	256	88.5575		377	6723000	103200	256	100.087		566.144	786912000	8716288	255	108.722
379.143	14773100	3.9222e+06	257	71.3421		379.2	56920000	8857000	257	89.9792		379.7	13680000	820400	257	93.6341		379	6715000	102600	257	100.62		569.216	785743000	8761607	257	108.322
381.165	14978900	3.97525e+06	258	73.3028		381.3	57510000	8945000	258	86.4806		381.8	13690000	823400	258	92.0279		381	6711000	102600	258	91.8953		572.24	786834000	8886904	258	108.251
383.191	15159900	4.01182e+06	260	73.2147		383.3	58280000	9082000	260	90.8132		383.8	13690000	828000	260	93.7889		383	6700000	102600	260	96.8697		575.334	784892000	8863654	260	105.283
385.175	15368800	4.06089e+06	261	71.0143		385.4	59010000	9195000	261	87.13		384.8	13690000	824600	261	91.0631		385	6691000	102400	261	93.2282		578.328	782585000	8549395	261	110.785
387.162	15584100	4112053	262	73.6752		387.4	59690000	9293000	262	86.5628		386.9	13690000	829000	262	92.3842		387.1	6680000	103000	262	96.075		582.367	783833000	8606762	262	106.719
389.183	15786700	4156912	264	71.373		389.3	60480000	9413000	264	89.5925		389.9	13730000	827800	264	96.9326		389.1	6676000	103500	264	99.5665		584.352	782079000	8661442	264	108.512
391.211	15999700	4.20357e+06	265	72.1745		391.4	61180000	9528000	265	85.141		390.9	13720000	825200	265	94.7416		391.1	6667000	102700	265	95.096		587.391	783885000	8716959	265	107.362
393.256	16217300	4.25293e+06	266	71.7464		393.4	61950000	9650000	266	89.7685		392.9	13740000	828400	266	94.7936		393.1	6662000	103100	266	96.6951		590.446	783582000	8800897	266	109.679
395.256	16442700	4.30296e+06	268	68.8535		395.4	62670000	9747000	268	86.207		396	13760000	831600	268	91.5718		395.1	6653000	101800	268	96.2234		593.488	783898000	8696960	268	107.751
397.313	16660400	4.35031e+06	269	72.3125		397.5	63240000	9841000	269	86.3317		397	13760000	833700	269	91.6977		398.2	6635000	102800	269	94.6905		596.564	782530000	8739444	269	105.965
400.329	16989400	4420026	271	71.608		399.5	64280000	10000000	271	87.7695		399	13790000	834300	271	93.7371		400.2	6626000	101900	271	98.3304		599.531	782958000	9022166	270	106.986
401.331	17102200	4.44748e+06	272	71.9002		401.5	64760000	10080000	272	86.2416		401	13790000	835200	272	92.7701		401.2	6622000	101900	272	95.8301		602.562	782468000	8911218	272	108.789
403.38	17325500	4494216	273	73.1958		403.6	65550000	10180000	273	89.1817		403	13790000	839400	273	93.3052		403.2	6617000	102000	273	96.3695		605.637	783145000	8680926	273	107.977
405.421	17558100	4.54284e+06	275	73.0381		405.6	66170000	10290000	275	88.8196		406.1	13820000	837200	275	93.3747		405.3	6611000	101600	275	97.0819		608.715	781464000	8818912	274	105.641
408.466	17912400	4619506	276	75.2262		407.6	66770000	10380000	276	83.2374		407.1	13830000	835300	276	89.1084		407.3	6608000	102400	276	90.1363		611.704	782068000	8754190	276	108.646
409.458	18025900	4.64295e+06	277	70.1624		409.6	67720000	10510000	277	88.8845		409.1	13840000	837600	277	96.3609		409.4	6604000	102900	277	97.9458		613.733	782679000	8626569	277	107.994
411.49	18312400	4.70489e+06	279	73.4864		412.7	68930000	10710000	279	88.7009		411.1	13850000	840500	279	90.7607		411.4	6597000	102200	279	99.1864		616.753	782696000	8646348	278	107.257
413.539	18541600	4.75984e+06	280	75.3586		413.7	69090000	10750000	280	88.1456		413.2	13860000	839600	280	94.4544		413.4	6592000	102500	280	93.9173		619.765	781124000	8697525	280	107.271
415.49	18778400	4.80524e+06	281	70.8102		416.7	70760000	10990000	281	87.6019		415.2	13850000	835400	281	93.8041		415.5	6581000	102500	281	97.3037		622.8	781684000	8913078	281	108.282
417.511	19068700	4868230	283	76.5233		417.7	71070000	11040000	283	81.3532		417.2	13870000	840000	283	92.4709		417.5	6576000	102300	283	92.867		626.89	779863000	8682838	283	106.399
419.559	19385700	4936673	284	79.5943		418.7	71370000	11080000	284	88.8849		419.3	13880000	842600	284	93.9588		419.4	6569000	102900	284	96.5561		629.955	780063000	8780292	284	109.198
421.557	19646000	5.00049e+06	285	75.3685		420.8	72110000	11200000	285	84.5686		422.3	13910000	844500	285	95.7698		422.5	6560000	102400	285	100.35		631.908	780192000	8628078	285	106.588
423.586	20048000	5.08179e+06	287	74.2103		422.8	73100000	11350000	287	87.3658		423.3	13920000	842500	287	92.4943		423.5	6559000	102700	287	97.3713		635.006	780223000	8646098	287	106.723
425.627	20318500	5.13817e+06	288	68.3365		424.8	74070000	11490000	288	87.4901		425.3	13920000	842500	288	95.3566		425.5	6557000	103000	288	99.5822		638.022	781233000	8655053	288	106.33
427.627	20573900	5191942	289	71.2463		426.8	75170000	11670000	289	87.5126		427.4	13930000	844900	289	96.0233		427.5	6553000	102100	289	97.0069		641.034	779911000	8747523	289	110.819
429.651	20848700	5249787	291	75.1529		428.8	76230000	11830000	291	86.4213		429.4	13940000	844800	291	94.0042		429.5	6549000	101900	291	94.1642		645.058	780098000	8827748	291	107.468
431.677	21144200	5313779	292	69.1351		430.8	76830000	11930000	292	84.3701		431.4	13950000	841200	292	94.6301		431.6	6543000	100900	292	98.1417		647.109	780606000	8565099	292	106.1
432.688	21266600	5337531	294	73.1647		432.8	78060000	12110000	294	89.9896		433.4	13950000	844300	294	92.3		433.6	6541000	102200	294	98.1386		650.158	779808000	8639084	293	105.68
434.712	21528200	5.39298e+06	295	71.7495		434.9	79220000	12290000	295	86.8058		436.4	13990000	856100	295	98.3263		435.6	6535000	102200	295	93.5221		653.244	780206000	8845528	295	108.007
436.759	21822300	5.45625e+06	296	70.9281		436.9	79800000	12380000	296	87.6807		437.5	13990000	860200	296	92.4318		437.6	6531000	102400	296	93.594		656.248	778929000	8756202	296	106.601
438.771	22091800	5.51097e+06	298	75.3575		438.9	80740000	12540000	298	87.6107		439.4	14010000	855700	298	93.4806		439.7	6528000	102200	298	93.0131		659.268	780657000	8855670	297	108.501
440.806	22389900	5573010	299	70.606		441	81390000	12620000	299	87.7009		441.5	14010000	854600	299	93.5593		441.7	6524000	101900	299	95.4688		662.307	778362000	8809225	299	108.01
442.81	22680400	5.63531e+06	300	76.6475		443	82840000	12880000	300	90.8611		443.5	14020000	855800	300	89.5318		442.7	6521000	101900	300	98.4661		665.368	778268000	8847501	300	106.735
445.836	23164400	5.73057e+06	302	72.8356		445	83160000	12900000	302	86.9794		445.5	14030000	855300	302	95.8366		444.8	6518000	102400	302	94.5647		668.366	779629000	8581890	301	105.908
447.873	23438400	5795931	303	74.4453		447.1	84310000	13070000	303	87.3726		447.6	14040000	852900	303	93.9454		446.8	6513000	102700	303	95.9673		671.361	777820000	8728246	303	108.355
448.873	23595100	5819156	304	76.0357		449.1	85570000	13250000	304	90.3643		449.6	14060000	855900	304	92.7924		448.8	6508000	102900	304	92.1893		674.4	776818000	8775071	304	108.182
450.977	23903200	5881862	306	74.6109		451.1	86310000	13380000	306	86.3723		452.6	14050000	852900	306	94.9617		451.8	6500000	102800	306	92.345		677.433	779276000	8973602	305	108.022
454.012	24392900	5983644	307	73.6683		453.2	87320000	13550000	307	90.9635		453.6	14070000	857300	307	92.0156		452.9	6499000	102400	307	95.6063		680.56	778174000	8763347	307	108.122
454.95	24575600	6037834	308	77.5571		455.1	88340000	13680000	308	90.543		455.6	14070000	857900	308	97.9888		454.8	6497000	102600	308	93.0816		683.592	778305000	8906349	308	104.715
457.114	24914900	6095475	310	73.9729		457.2	89110000	13790000	310	88.1101		456.7	14080000	857600	310	92.872		457.9	6495000	102600	310	96.9241		686.573	778383000	8781149	310	107.617
459.071	25056200	6113355	311	77.6245		459.2	89940000	13920000	311	88.1383		459.8	14090000	860400	311	96.1901		458.9	6492000	102400	311	96.6758		688.643	778509000	8931106	311	106.276
461.054	25527500	6217524	312	75.7726		461.2	90740000	14030000	312	83.5627		461.7	14110000	859500	312	90.9416		461	6490000	102400	312	95.0199		691.673	778066000	8764422	312	107.596
463.091	25938100	6303780	314	77.0353		463.2	92730000	14340000	314	90.216		463.7	14110000	860700	314	90.6452		462.9	6483000	102500	314	96.7209		694.694	776760000	8784310	314	106.992
466.164	26636400	6449271	315	76.3828		466.3	94370000	14600000	315	86.2792		464.7	14110000	861100	315	95.4539		465	6479000	104800	315	95.6803		697.696	777179000	8729400	315	104.859
467.166	26986100	6514431	317	72.1327		467.3	94870000	14670000	317	89.044		467.8	14120000	861500	317	90.6633		468	6468000	102600	317	98.3114		700.716	777888000	8773389	316	109.831
469.181	27451000	6.61239e+06	318	76.9481		469.3	94580000	14630000	318	88.983		469.8	14090000	862600	318	93.9267		469	6469000	102500	318	98.6537		704.797	776999000	8872348	318	105.719
471.191	27797400	6686794	319	70.5339		471.3	94000000	14630000	319	84.1297		470.9	14140000	862600	319	99.82		471	6468000	102700	319	96.4172		706.82	774510000	8760734	319	107.576
473.231	28144800	6.75343e+06	321	75.0443		473.3	94980000	14720000	321	91.897		472.8	14160000	862800	321	92.1244		473.1	6463000	102500	321	93.1168		709.844	776838000	8651661	320	106.323
475.227	28533200	6.83129e+06	322	78.7925		475.4	96880000	14990000	322	90.8586		474.9	14160000	863400	322	96.6644		475.1	6461000	102600	322	91.5927		712.869	773801000	8710268	322	109.961
478.28	29165000	6962190	323	73.4953		477.4	98430000	15200000	323	91.0608		476.9	14170000	865800	323	94.1529		478.1	6452000	102000	323	93.5465		715.874	776273000	8839994	323	107.175
479.264	29375000	7.00373e+06	325	74.8461		479.5	100300000	15490000	325	90.6917		479	14150000	869100	325	91.8012		480.1	6449000	101900	325	94.9584		718.917	776246000	8846167	324	108.646
481.251	29708200	7.07098e+06	326	74.1575		481.5	101100000	15620000	326	88.999		481	14170000	868400	326	98.9456		481.2	6445000	102800	326	97.6114		721.968	775520000	8834747	326	109.372
483.315	30105000	7.14994e+06	327	74.1375		483.5	101900000	15740000	327	95.1807		483	14170000	864900	327	92.5606		483.2	6442000	102200	327	93.5164		725.023	774554000	8685964	327	108.16
485.298	30529400	7.23726e+06	329	76.4198		486.5	103900000	16060000	329	88.9447		485	14180000	864800	329	97.7595		485.3	6440000	102500	329	97.4948		728.06	774033000	8767610	328	108.681
487.323	30951600	7.32225e+06	330	77.7072		487.5	104900000	16190000	330	91.1804		487	14210000	874100	330	93.3625		487.3	6431000	103000	330	93.3538		731.086	773875000	8689056	330	110.25
489.347	31435300	7417381	331	72.3467		490.6	106900000	16470000	331	89.8675		489	14210000	869800	331	91.273		489.3	6428000	102600	331	96.409		734.086	774728000	8654294	331	106.645
491.382	31871800	7502609	333	77.8589		491.6	108400000	16770000	333	90.3508		491.1	14220000	870900	333	92.2114		491.3	6427000	102900	333	99.2759		737.125	773884000	8536733	333	105.322
493.386	32303300	7588028	334	73.8218		492.6	107900000	16660000	334	85.798		494.1	14230000	871700	334	90.993		493.3	6419000	102400	334	91.1953		740.219	772854000	8704866	334	110.718
495.416	32718500	7677608	335	78.7967		494.6	108400000	16710000	335	88.0712		495.1	14230000	870600	335	94.1427		495.4	6413000	102700	335	102.002		743.258	772477000	8938231	335	106.778
497.461	33158000	7.76294e+06	337	74.4039		496.6	110500000	17050000	337	90.3516		497.1	14240000	871500	337	95.8573		497.4	6407000	102700	337	95.2439		746.266	772716000	8895850	337	107.718
499.459	33612900	7.85418e+06	338	74.5931		498.6	111600000	17200000	338	87.1525		499.1	14230000	870700	338	97.0221		499.4	6408000	103200	338	93.1749		749.261	772642000	8759685	338	108.582
501.485	34006600	7923914	340	79.776		500.6	112200000	17310000	340	87.5174		501.2	14230000	873300	340	92.9105		501.4	6403000	103000	340	100.244		752.329	770409000	8655462	339	106.171
503.53	34520700	8.02559e+06	341	74.0311		502.7	115000000	17680000	341	89.8855		503.2	14250000	871900	341	91.6615		504.5	6394000	102400	341	98.5714		755.361	772001000	8791713	341	107.881
505.559	35101700	8139291	342	79.3816		505.7	114800000	17670000	342	87.6419		505.3	14270000	875500	342	94.0395		505.5	6391000	102500	342	95.4356		758.39	773054000	8674304	342	104.904
507.557	35606300	8246430	344	76.6216		506.7	116300000	17910000	344	93.8331		507.3	14280000	873600	344	97.3893		507.5	6390000	102100	344	102.282		761.428	772711000	8893590	343	107.454
509.571	36059000	8329347	345	74.8751		509.7	117900000	18150000	345	93.8631		509.3	14290000	874100	345	93.333		509.5	6382000	102400	345	93.5763		764.438	773398000	8919891	345	110.937
511.601	36725700	8461317	346	76.5494		510.8	118500000	18230000	346	88.3764		511.3	14310000	876100	346	98.4741		511.5	6378000	102000	346	99.7943		767.467	773279000	8722380	346	108.858
512.612	37082700	8536116	348	73.0653		512.8	120200000	18500000	348	90.8644		513.4	14310000	874700	348	90.9722		513.5	6373000	102500	348	98.4612		770.544	772141000	8897681	347	104.6
514.644	37562700	8652464	349	79.7764		514.8	123500000	19000000	349	86.9984		515.4	14300000	872500	349	93.8694		514.6	6370000	102000	349	97.597		772.554	772369000	8731405	349	105.232
516.732	38369300	8790289	350	77.7307		516.8	124600000	19160000	350	89.9547		517.3	14300000	876000	350	97.8863		516.6	6364000	102000	350	99.195		775.638	772873000	9032972	350	107.813
518.72	39047400	8925378	352	77.2026		518.8	126000000	19370000	352	90.362		519.4	14330000	879600	352	97.2544		519.6	6357000	102600	352	94.4619		778.603	771703000	9059792	351	107.609
520.714	39631600	9035629	353	76.9518		520.9	128700000	19780000	353	83.4861		521.4	14330000	879900	353	93.7627		520.6	6360000	103100	353	96.0814		781.703	771052000	9103716	353	106.813
522.734	40195800	9146602	354	78.2974		522.9	130900000	20140000	354	89.4401		523.4	14350000	880000	354	95.9941		523.6	6346000	102200	354	94.5413		784.72	771566000	8768223	354	108.549
524.748	40781800	9263208	356	79.7576		524.9	131600000	20260000	356	85.707		525.4	14350000	880100	356	92.8309		524.7	6341000	101800	356	97.3641		787.707	770265000	8522568	356	103.937
526.805	41392900	9381208	357	75.9825		526.9	132300000	20360000	357	91.4816		527.5	14360000	881000	357	98.1821		526.7	6338000	101500	357	95.519		790.746	769687000	8934033	357	108.533
528.799	42075800	9508367	358	80.8525		529	133700000	20600000	358	90.6911		529.5	14350000	882300	358	91.3489		528.7	6336000	102700	358	102.238		793.801	772129000	9057564	358	106.747
530.86	42725300	9637814	360	78.1373		531	137700000	21220000	360	89.1981		530.6	14370000	881600	360	95.2489		530.7	6332000	102500	360	92.8515		796.809	769719000	8836201	360	109.082
533.88	43571800	9802653	361	79.2435		533.1	137500000	21120000	361	89.7871		533.7	14370000	881200	361	92.7453		532.7	6331000	102000	361	94.9421		799.905	771687000	8905906	361	103.108
534.872	43914600	9868686	363	77.7707		536.1	138500000	21320000	363	92.1956		534.5	14380000	882900	363	89.6814		534.8	6333000	103000	363	92.6496		802.884	770336000	8833366	362	106.18
536.895	44493200	9980223	364	77.3195		537.1	135200000	20720000	364	90.8264		536.6	14380000	881300	364	96.2409		536.9	6326000	103300	364	98.2889		805.945	770837000	8921642	364	106.5
538.919	45229500	10125100	365	80.9541		539.1	138900000	21320000	365	89.2642		538.7	14400000	885400	365	95.0064		538.8	6324000	103000	365	99.141		808.953	770063000	8974203	365	105.717
540.995	45924100	10255400	367	78.8478		541.2	141400000	21690000	367	87.7078		540.7	14400000	883400	367	95.2242		540.9	6315000	103700	367	98.853		813.057	769315000	8871926	366	108.221
543.011	46529000	10366100	368	73.6449		543.2	144200000	22130000	368	88.2282		542.7	14400000	887500	368	95.1543		542.9	6314000	102500	368	94.6021		815.072	768767000	9037548	368	107.242
544.99	47229200	10507700	369	75.6611		545.2	147000000	22530000	369	87.2939		544.7	14380000	885400	369	92.379		544.9	6316000	102800	369	93.8845		818.057	770846000	8844730	369	112.263
548.023	48342500	10723100	371	78.2702		547.2	148400000	22730000	371	88.6906		546.7	14400000	885000	371	96.254		546.9	6315000	102400	371	97.0944		821.12	768414000	8704509	370	105.039
550.051	48991200	10846600	372	77.2202		549.2	148700000	22790000	372	87.1938		548.7	14430000	887400	372	90.9317		548.9	6310000	102300	372	96.4673		824.184	767938000	9007669	372	107.347
552.084	49797500	11010200	373	82.3214		551.2	153100000	23480000	373	88.1643		550.8	14450000	891500	373	91.9919		550.9	6308000	102300	373	97.7329		827.228	766662000	8948822	373	103.63
553.076	50212900	11082800	375	72.1828		553.2	157100000	24000000	375	87.6416		552.8	14440000	893300	375	95.0577		553	6307000	102900	375	95.3265		830.269	767375000	9013684	374	107.428
555.158	51003400	11237000	376	79.1498		555.3	156500000	23940000	376	86.6027		554.8	14450000	891100	376	94.8546		555	6301000	102900	376	98.9913		833.31	768864000	9052439	376	104.539
557.163	51814300	11397400	377	73.9123		557.3	159600000	24470000	377	87.202		557.9	14470000	892100	377	94.1955		557.1	6302000	102800	377	97.2122		836.267	767087000	9023205	377	104.728
559.204	52637000	11547700	379	77.9932		559.4	162000000	24770000	379	89.7431		558.9	14460000	891600	379	97.2031		559	6299000	102300	379	95.6263		840.322	768434000	8879626	378	109.454
561.174	53636300	11742900	380	81.4133		561.3	163400000	24980000	380	88.7449		560.8	14470000	891100	380	91.9172		562.1	6294000	103100	380	92.2378		842.363	766339000	8914899	380	106.461
564.237	54559100	11961200	381	76.8702		563.4	166300000	25450000	381	92.4573		562.9	14490000	892800	381	94.7852		564.1	6293000	103000	381	92.9675		845.373	767153000	8812331	381	108.702
566.259	55695600	12155900	383	77.0781		565.4	166000000	25390000	383	91.5297		564.9	14480000	892400	383	91.9155		566.1	6291000	103000	383	97.6028		848.407	766455000	8782473	383	103.284
567.243	56331700	12281100	384	76.461		567.5	166300000	25650000	384	90.7224		567	14500000	893900	384	97.4833		567.2	6291000	102900	384	94.8261		851.44	765682000	8945596	384	105.493
569.265	57643400	12532300	386	78.2507		568.5	166700000	25570000	386	91.4685		570	14510000	892900	386	91.785		569.2	6289000	102200	386	93.7256		853.483	767782000	8934207	385	106.949
572.33	59362800	12799500	387	79.6239		570.5	170000000	26000000	387	89.8325		571	14510000	893600	387	94.5909		571.3	6284000	103200	387	97.9192		856.585	765545000	8878898	387	108.432
574.451	61191500	13208900	388	72.951		572.5	173500000	26530000	388	89.6779		573	14510000	892500	388	97.6627		573.3	6284000	103300	388	96.601		859.585	765550000	8891459	388	107.347
576.371	62322500	13409600	390	77.8243		574.5	179700000	27470000	390	85.7274		575.1	14530000	896100	390	92.9253		575.3	6286000	103400	390	94.8835		863.582	766190000	8981151	389	109.319
577.519	62864700	13512100	391	79.0324		576.5	178100000	27180000	391	88.0162		577.1	14520000	894200	391	95.0168		577.3	6279000	104400	391	100.481		865.605	765289000	9131072	391	106.735
579.383	64055700	13736700	392	76.875		578.6	184600000	28190000	392	92.1718		579.1	14540000	895300	392	93.912		579.3	6277000	102900	392	93.8074		868.643	766981000	8903170	392	109.388
580.537	64598800	13852900	394	79.3791		580.6	184500000	28150000	394	92.9671		581.1	14540000	897800	394	95.683		581.4	6271000	102700	394	95.2226		871.723	763588000	8589936	393	102.755
583.534	66296500	14173200	395	76.0023		583.7	188900000	28850000	395	93.4977		583.2	14540000	896600	395	94.3167		584.3	6269000	103100	395	96.3553		874.715	766690000	8912491	395	101.578
584.483	66659000	14226100	396	79.4087		584.7	190300000	29060000	396	87.9066		585.2	14550000	899000	396	95.5128		585.3	6266000	102800	396	93.6727		877.743	766422000	8926289	396	107.569
587.559	68642000	14613000	398	79.2873		586.7	193200000	29490000	398	88.8301		587.2	14560000	899700	398	94.2244		587.4	6267000	102400	398	102.14		880.851	765640000	9007279	397	108.912
588.55	69201300	14720600	399	76.9175		589.7	202800000	30870000	399	93.5713		589.2	14570000	901000	399	96.9477		589.4	6261000	102600	399	93.6984		883.878	765775000	8985130	399	109.636
590.542	70574500	14984700	400	82.2991		590.8	194600000	29770000	400	89.0545		591.2	14560000	896700	400	88.9321		590.4	6263000	102300	400	95.0906		887.884	763136000	8925770	400	106.813
593.548	72554600	15368300	402	75.216		592.7	195300000	29810000	402	91.9629		593.2	14570000	899700	402	94.4117		592.4	6260000	103500	402	93.7698		889.89	764248000	8998101	401	106.094
594.587	73503600	15544300	403	77.8288		594.7	199900000	30510000	403	89.2726		596.3	14590000	898900	403	94.9648		594.5	6252000	102400	403	95.3956		892.926	763627000	9059620	403	108.373
596.581	74579200	15744700	404	82.1318		596.8	205200000	31330000	404	93.448		597.3	14580000	899000	404	97.6203		596.5	6250000	102600	404	99.9471		895.985	765320000	8918929	404	104.974
598.609	75952000	16010000	406	75.7039		598.8	207200000	31590000	406	93.8632		600.3	14610000	900800	406	95.9049		599.5	6247000	104000	406	92.484		898.995	764971000	8798487	406	105.899
600.72	77349900	16278300	407	80.4801		601.8	207000000	31580000	407	89.7028					407	91.429		600.5	6247000	104100	407	93.2687					407	107.876
			409	79.8405					409	90.3929					409	98.3201					409	98.1849					408	109.352
			410	76.0989					410	94.1648					410	93.1162					410	98.5206					410	106.044
			411	78.9684					411	87.5275					411	93.8618					411	97.4944					411	106.681
			413	78.7426					413	90.3305					413	93.4831					413	99.5656					412	102.79
			414	76.9829					414	88.521					414	92.4448					414	95.8131					414	108.206
			415	75.2419					415	92.7239					415	96.5328					415	95.3893					415	105.474
			417	75.1229					417	93.5743					417	94.8669					417	97.1905					416	107.77
			418	82.5132					418	85.3889					418	95.0659					418	95.2025					418	105.925
			419	76.3207					419	92.2126					419	94.7288					419	96.5663					419	106.882
			421	81.3946					421	93.6281					421	91.811					421	101.013					420	105.459
			422	80.119					422	89.2171					422	93.3288					422	94.1767					422	105.08
			423	77.0087					423	92.8145					423	90.5503					423	93.3417					423	105.987
			425	78.134					425	87.0749					425	98.2113					425	94.116					424	106.358
			426	78.1991					426	89.7238					426	94.85					426	97.543					426	106.855
			427	76.7422					427	92.6298					427	93.0678					427	94.9722					427	107.867
			429	78.212					429	90.2458					429	94.4415					429	94.8033					429	107.059
			430	75.7712					430	96.9065					430	93.615					430	98.3084					430	108.541
			432	81.214					432	88.2854					432	92.4346					432	93.6129					431	105.682
			433	79.029					433	90.9336					433	94.2332					433	91.5461					433	108.474
			434	80.5903					434	89.3785					434	92.6515					434	100.802					434	106.578
			436	78.276					436	90.1104					436	93.8656					436	94.465					435	108.339
			437	74.8238					437	94.8077					437	94.7782					437	98.5153					437	107.943
			438	83.334					438	87.49					438	91.4287					438	94.7907					438	106.559
			440	75.8579					440	93.3624					440	94.754					440	93.7626					439	104.565
			441	79.6659					441	86.5649					441	94.4763					441	100.658					441	107.979
			442	81.0569					442	91.282					442	90.708					442	97.7787					442	104.673
			444	78.905					444	90.0885					444	97.0498					444	93.4127					443	107.73
			445	81.5537					445	86.8807					445	89.4863					445	99.7806					445	108.698
			446	79.526					446	92.0474					446	94.4914					446	91.4903					446	107.491
			448	75.48					448	87.0365					448	89.441					448	91.3453					447	106.87
			449	79.158					449	92.581					449	94.4081					449	95.4305					449	103.435
			450	78.8654					450	93.5755					450	95.1214					450	91.2934					450	106.459
			452	83.6585					452	91.814					452	92.5297					452	95.9108					451	105.808
			453	82.8491					453	89.4989					453	95.3952					453	94.3792					453	107.908
			455	75.5267					455	84.5375					455	95.5792					455	94.4843					454	107.745
			456	77.405					456	90.0133					456	94.3779					456	96.7377					456	112.097
			457	81.2857					457	93.0117					457	95.5969					457	99.4908					457	110.268
			459	80.2253					459	89.2938					459	91.3782					459	98.8783					458	103.991
			460	81.503					460	91.3156					460	93.5482					460	96.5807					460	111.929
			461	75.9488					461	87.1334					461	93.0095					461	92.4594					461	105.204
			463	79.5794					463	91.4131					463	95.3097					463	97.4247					462	105.881
			464	76.0165					464	93.8198					464	93.748					464	94.3986					464	106.172
			465	81.2658					465	88.6724					465	93.5873					465	91.8719					465	106.127
			467	82.7206					467	90.5948					467	94.2526					467	99.1067					466	107.81
			468	78.3389					468	89.1285					468	95.591					468	96.4338					468	108.215
			469	82.2137					469	89.4436					469	92.9227					469	91.905					469	109.134
			471	79.5587					471	90.966					471	96.4022					471	94.6516					470	103.655
			472	76.1558					472	90.2035					472	91.828					472	96.9452					472	106.542
			473	80.641					473	93.8281					473	96.7565					473	96.7683					473	110.733
			475	76.7443					475	91.8037					475	93.3647					475	96.2075					474	106.964
			476	77.3583					476	90.004					476	91.1188					476	98.1262					476	104.264
			478	77.724					478	91.1941					478	94.2009					478	102.515					477	105.692
			479	76.3333					479	88.1892					479	93.3243					479	97.0149					479	105.876
			480	83.4057					480	90.4903					480	95.8742					480	95.0279					480	103.294
			482	77.8467					482	88.7506					482	97.1561					482	94.2766					481	105.039
			483	80.8427					483	88.8358					483	92.528					483	95.7742					483	104.36
			484	80.648					484	92.7429					484	100.366					484	95.9168					484	106.282
			486	79.2244					486	91.8937					486	92.1833					486	95.9739					485	108.288
			487	81.4019					487	91.3112					487	92.7215					487	94.1547					487	102.833
			488	76.8012					488	83.9704					488	93.3744					488	93.9959					488	107.906
			490	81.1439					490	87.4297					490	91.0244					490	96.6254					489	103.636
			491	81.4682					491	94.5472					491	98.3262					491	96.2437					491	107.795
			492	76.0001					492	91.2771					492	90.466					492	100.058					492	108.35
			494	76.9776					494	90.4642					494	95.2164					494	95.3879					493	102.183
			495	81.1986					495	88.6871					495	97.9372					495	91.0724					495	108.356
			496	78.433					496	89.8456					496	95.2344					496	100.7					496	109.187
			498	78.6261					498	92.9252					498	96.0344					498	96.8012					497	105.672
			499	75.8228					499	89.3593					499	93.2145					499	100.035					499	107.86
			501	82.3663					501	92.8968					501	89.8873					501	97.5516					500	103.971
			502	79.0098					502	90.0792					502	92.6634					502	92.4268					501	107.753
			503	76.3467					503	89.2962					503	93.479					503	97.4535					503	110.029
			505	81.6742					505	89.8897					505	101.189					505	94.6185					504	105.536
			506	82.1153					506	93.0472					506	95.0621					506	92.7478					506	103.854
			507	79.6338					507	91.6012					507	94.0129					507	96.5926					507	103.129
			509	80.9354					509	88.9755					509	97.3829					509	97.1711					508	109.752
			510	75.4153					510	93.1064					510	93.3597					510	100.645					510	104.358
			511	81.741					511	95.4444					511	96.2409					511	99.2256					511	108.106
			513	79.689					513	87.3687					513	91.6732					513	98.3549					512	105.402
			514	80.6336					514	91.7435					514	90.9232					514	100.788					514	105.1
			515	81.8748					515	91.0262					515	95.5863					515	95.7997					515	107.011
			517	80.3704					517	89.498					517	92.6636					517	98.2704					516	104.716
			518	81.1019					518	93.524					518	94.1062					518	101.415					518	106.268
			519	79.7164					519	91.5313					519	94.2716					519	99.9515					519	109.444
			521	78.4562					521	93.335					521	90.6457					521	99.6414					520	111.078
			522	79.9191					522	91.5003					522	94.9853					522	96.4758					522	107.614
			523	82.0963					523	90.4988					523	94.7794					523	97.1506					523	105.86
			525	80.8299					525	92.9123					525	95.0178					525	94.3129					524	106.081
			526	81.2839					526	88.3249					526	95.7891					526	98.8921					526	108.688
			528	78.6012					528	89.9602					528	92.9924					528	93.5975					527	106.199
			529	85.7886					529	89.0894					529	93.9572					529	95.6101					529	108.585
			530	80.5031					530	88.4013					530	96.3619					530	97.7404					530	105.308
			532	83.2744					532	87.8915					532	95.8146					532	94.6495					531	106.305
			533	83.0004					533	86.8099					533	97.216					533	95.8985					533	111.219
			534	75.9449					534	94.9272					534	91.9568					534	102.098					534	106.641
			536	83.9222					536	87.0081					536	95.644					536	98.6762					535	108.866
			537	80.9494					537	89.4495					537	96.1196					537	93.6525					537	108.955
			538	78.9839					538	88.8835					538	89.6598					538	97.1565					538	108.014
			540	80.6179					540	89.2846					540	99.6191					540	94.2554					539	109.851
			541	78.4463					541	93.1711					541	91.5763					541	95.2464					541	107.08
			542	83.3614					542	92.0591					542	96.4617					542	97.5153					542	107.558
			544	79.4854					544	87.5493					544	96.6185					544	94.8406					543	109.631
			545	81.5076					545	90.9654					545	89.4687					545	96.2513					545	105.597
			546	79.024					546	93.9167					546	94.374					546	95.9936					546	108.539
			548	78.0225					548	92.2008					548	94.6789					548	96.6129					547	108.329
			549	81.2197					549	90.971					549	93.6422					549	100.112					549	107.968
			551	107.158					551	87.3567					551	95.3546					551	100.955					550	111.45
			552	80.2701					552	94.2194					552	95.7437					552	96.0244					552	108.009
			553	84.136					553	89.7682					553	97.8146					553	94.7232					553	108.35
			555	78.354					555	89.3051					555	91.1641					555	95.2445					554	108.55
			556	82.7129					556	91.2345					556	95.8421					556	96.9365					556	109.959
			557	80.3325					557	90.5091					557	95.6948					557	97.0232					557	107.173
			559	78.55					559	87.6914					559	91.1554					559	97.4633					558	105.394
			560	81.9978					560	84.8737					560	97.6422					560	96.921					560	105.929
			561	77.0634					561	94.5983					561	93.6146					561	97.9814					561	108.698
			563	86.8288					563	88.7985					563	93.6982					563	103.062					562	105.593
			564	78.9204					564	91.3462					564	96.3185					564	94.7613					564	106.408
			565	77.2681					565	95.7991					565	91.3399					565	101.902					565	112.566
			567	80.7474					567	87.0055					567	91.7784					567	93.4663					566	109.718
			568	80.9899					568	95.3505					568	96.3162					568	94.2569					568	108.026
			569	84.4035					569	89.5878					569	93.1453					569	98.2203					569	110.135
			571	81.2837					571	88.6498					571	96.0054					571	93.8872					570	107.045
			572	80.0577					572	90.4166					572	91.9708					572	99.6904					572	105.557
			574	81.1902					574	88.6099					574	96.0521					574	92.2301					573	108.629
			575	76.6292					575	93.78					575	98.0037					575	95.1295					574	106.043
			576	80.4973					576	90.1563					576	94.2222					576	97.7928					576	109.331
			578	81.5568					578	92.1594					578	96.3499					578	99.4718					577	105.709
			579	80.1846					579	94.8435					579	92.8564					579	97.6537					579	109.007
			580	81.3544					580	89.804					580	92.4713					580	99.8724					580	109.304
			582	80.8184					582	91.2736					582	97.0838					582	96.6018					581	106.894
			583	82.2234					583	94.7101					583	89.6508					583	99.032					583	112.022
			584	83.0366					584	94.016					584	95.8404					584	98.273					584	107.188
			586	77.9676					586	90.0736					586	92.5493					586	93.2972					585	110.28
			587	83.3234					587	88.6564					587	90.8402					587	97.0303					587	110.059
			588	80.1771					588	88.7651					588	100.662					588	95.7551					588	107.945
			590	81.6038					590	93.5543					590	94.6425					590	98.3268					589	109.564
			591	85.607					591	92.0117					591	94.8277					591	97.8206					591	103.212
			592	80.0923					592	94.4701					592	95.2889					592	97.4128					592	108.783
			594	84.6707					594	87.1337					594	90.1882					594	95.9837					593	111.817
			595	81.7552					595	89.415					595	95.4123					595	96.8778					595	107.139
			597	83.2405					597	93.4462					597	91.8122					597	97.9002					596	108.122
			598	84.7278					598	90.2566					598	95.9982					598	96.3416					597	107.151
			599	79.0278					599	95.0246					599	95.3158					599	99.4063					599	111.422
			601	82.2417					601						601						601	95.8553					600	106.21
																											602	109.155
																											603	106.659
																											604	109.117
																											606	108.739
																											607	104.351
																											608	108.885
																											610	105.284
																											611	106.575
																											612	109.974
																											614	103.62
																											615	113.701
																											616	106.463
																											618	106.86
																											619	111.61
																											620	107.692
																											622	107.616
																											623	107.203
																											625	110.117
																											626	112.349
																											627	111.453
																											629	106.715
																											630	106.758
																											631	114.171
																											633	109.892
																											634	107.114
																											635	109.855
																											637	107.227
																											638	111.415
																											639	109.612
																											641	108.699
																											642	107.232
																											643	108.784
																											645	110.372
																											646	111.494
																											647	107.033
																											649	104.934
																											650	108.93
																											652	106.298
																											653	108.388
																											654	107.879
																											656	108.988
																											657	109.466
																											658	106.368
																											660	108.279
																											661	110.071
																											662	108.742
																											664	109.784
																											665	107.464
																											666	112.547
																											668	109.829
																											669	107.926
																											670	110.811
																											672	108.987
																											673	113.581
																											675	109.426
																											676	107.161
																											677	109.93
																											679	108.673
																											680	109.286
																											681	108.445
																											683	109.487
																											684	110.522
																											685	109.344
																											687	109.713
																											688	107.443
																											689	109.408
																											691	111.008
																											692	104.674
																											693	110.484
																											695	107.498
																											696	105.308
																											697	108.268
																											699	107.237
																											700	109.88
																											702	107.575
																											703	108.142
																											704	113.355
																											706	106.214
																											707	113.012
																											708	111.003
																											710	106.462
																											711	107.742
																											712	108.687
																											714	111.204
																											715	107.185
																											716	110.493
																											718	108.051
																											719	111.18
																											720	107.709
																											722	107.524
																											723	111.817
																											725	107.707
																											726	111.041
																											727	107.543
																											729	110.163
																											730	108.806
																											731	107.464
																											733	108.357
																											734	110.5
																											735	111.193
																											737	108.759
																											738	107.559
																											739	105.555
																											741	110.361
																											742	108.808
																											743	108.355
																											745	109.698
																											746	112.094
																											748	111.589
																											749	108.559
																											750	110.483
																											752	109.508
																											753	111.406
																											754	107.042
																											756	110.268
																											757	109.823
																											758	110.743
																											760	109.912
																											761	108.829
																											762	107.493
																											764	115.088
																											765	106.196
																											766	109.799
																											768	114.11
																											769	105.963
																											770	107.955
																											772	111.471
																											773	106.954
																											775	111.514
																											776	109.327
																											777	109.883
																											779	108.674
																											780	107.899
																											781	112.232
																											783	108.217
																											784	107.129
																											785	110.431
																											787	107.533
																											788	111.707
																											789	107.413
																											791	109.199
																											792	111.284
																											793	106.535
																											795	109.982
																											796	110.81
																											798	106.529
																											799	112.507
																											800	109.15
																											802	105.096
																											803	108.528
																											804	111.714
																											806	107.026
																											807	110.808
																											808	107.497
																											810	108.902
																											811	112.683
																											812	108.956
																											814	109.66
																											815	112.606
																											816	110.2
																											818	110.271
																											819	106.208
																											821	114.154
																											822	109.044
																											823	110.855
																											825	110.809
																											826	111.136
																											827	112.934
																											829	111.099
																											830	108.451
																											831	109.741
																											833	109.073
																											834	112.514
																											835	108.022
																											837	110.832
																											838	108.874
																											839	111.538
																											841	111.652
																											842	111.662
																											843	110.958
																											845	107.764
																											846	111.337
																											848	111.03
																											849	109.86
																											850	112.822
																											852	109.903
																											853	107.9
																											854	111.635
																											856	112.154
																											857	112.554
																											858	110.375
																											860	111.828
																											861	107.756
																											862	111.754
																											864	109.796
																											865	110.218
																											866	108.576
																											868	114.111
																											869	113.159
																											871	107.333
																											872	106.607
																											873	110.546
																											875	108.101
																											876	108.891
																											877	106.508
																											879	111.329
																											880	111.922
																											881	111.862
																											883	110.314
																											884	111.512
																											885	111.616
																											887	112.483
																											888	109.05
																											889	110.727
																											891	109.081
																											892	109.797
																											894	107.003
																											895	110.903
																											896	105.979
																											898	110.042
																											899	110.784
																											900	110.932

## Sheet: Supplementary Figure S5
Figure S5
time/s	G' in Pa	G" in Pa	Fn in N
3.4944	0.48108	3.58628	0.00448
4.59604	0.36137	1.79624	0.00522
5.51604	0.25078	1.58801	0.00352
7.64509	0.2972	1.78178	0.00192
9.54171	0.38161	1.82357	0.00256
11.5653	0.26823	1.76984	0.00581
13.7081	0.38708	1.63956	0.0028
15.6848	0.38889	1.7438	0.00369
17.6791	0.33086	1.70497	0.00614
19.6987	0.37946	1.77205	0.00662
21.7633	0.27522	1.75362	0.00715
24.7167	0.37523	1.7497	0.00673
25.7265	0.37345	1.82668	0.00405
27.8283	0.37769	1.74844	0.00357
29.7971	0.31034	1.78001	0.00776
31.7993	0.18213	1.07224	0.00899
33.8697	0.3242	1.16336	0.01061
35.8777	0.28205	1.0326	0.00709
37.87	0.3282	0.92277	0.00981
40.9054	0.30014	0.9302	0.01176
41.9543	0.42559	0.88451	0.01398
43.9662	0.26788	0.91065	0.0139
45.9858	0.33642	0.92616	0.01592
49.0505	0.44245	1.26081	0.01331
50.0604	1.77029	1.53817	0.01197
52.0585	9.61187	2.73193	0.01046
54.0528	34.2397	5.89442	0.00562
56.0803	107.313	17.8637	-0.02385
58.1254	349.262	57.1166	-0.08003
60.1803	1084.07	164.713	-0.22104
62.2234	2911.05	375.053	-0.44255
64.1727	6647.12	683.194	-0.70918
66.2549	13318.5	1105.94	-1.04099
68.2414	24185	1652.02	-1.40516
71.2748	51713	2687.39	-1.9098
73.3355	80131.8	3390.51	-2.1673
74.3337	97949	3698.81	-2.26875
75.2966	118330	3957.33	-2.36973
77.3261	167186	4414.7	-2.54692
79.3711	228721	6163.68	-2.7099
81.3693	298935	5568.35	-2.7206
83.4183	379914	5374.85	-2.89887
85.4517	470249	6007.85	-3.08125
87.5143	566956	6234.65	-3.22126
89.491	667820	6947.61	-3.28458
91.5341	771964	7905.58	-3.29917
94.5559	929184	9864.09	-3.25781
96.5482	1.03305e+06	11231.7	-3.25157
97.56	1.08697e+06	10722.4	-3.20999
99.5777	1.18383e+06	11467.5	-3.29149
101.699	1.2766e+06	11553.7	-3.4118
103.635	1.36545e+06	11909.1	-3.49352
105.656	1.44867e+06	12440.2	-3.48873
107.676	1528039	13249.7	-3.45859
109.735	1.60249e+06	14269.9	-3.38818
111.79	1.67065e+06	15497.5	-3.29802
113.794	1.73591e+06	17006.8	-3.30417
115.766	1797553	18552.6	-3.29847
117.817	1.85522e+06	19975	-3.27246
119.821	1.90942e+06	21538.8	-3.24278
121.896	1.96091e+06	22727	-3.20586
123.894	2010342	23416.5	-3.14702
125.91	2054901	24058.5	-3.02705
127.931	2.09797e+06	24932	-2.93533
131.117	2.15694e+06	26438.7	-2.83513
133.004	2.19421e+06	27177.5	-2.86912
134.115	2.21254e+06	27788.2	-2.87961
137.039	2.2637e+06	26805.3	-2.8735
138.028	2279673	26816.2	-2.82899
140.149	2310584	26235.5	-2.75919
142.126	2339625	26096.1	-2.64024
143.19	2.3529e+06	26257	-2.58096
146.171	2.39299e+06	26307.9	-2.50895
147.181	2.4058e+06	26301.3	-2.48478
149.193	2.43039e+06	26581.7	-2.42745
151.226	2.45345e+06	26603.1	-2.37787
153.203	2476146	26559.6	-2.32765
155.244	2.49751e+06	26467.8	-2.27037
157.252	2.51811e+06	26401.5	-2.20995
159.311	2.53821e+06	26256.4	-2.15535
161.291	2.55753e+06	26917.5	-2.08373
163.338	2.57566e+06	26599.9	-1.96666
165.381	2593832	26677.6	-1.92931
168.376	2.61987e+06	27119.7	-1.86789
170.472	2636985	27314.7	-1.82643
171.411	2645255	27235.2	-1.80099
174.45	2.6687e+06	27692.3	-1.72956
175.462	2.67653e+06	27989.9	-1.7032
178.535	2.69994e+06	28462.3	-1.61626
179.578	2.70681e+06	27884.2	-1.59559
181.537	2.72214e+06	28850.3	-1.54513
183.588	2.73751e+06	29253.3	-1.49568
185.572	2.74919e+06	29138.7	-1.39377
187.631	2.76248e+06	29116.1	-1.29785
189.633	2774620	29304.3	-1.22559
191.678	2.78707e+06	29625.2	-1.23
193.696	2.80044e+06	30218.7	-1.23239
196.702	2.80874e+06	31806.5	-1.23413
197.72	2.80257e+06	31695.9	-1.21223
200.751	2.79542e+06	34158.9	-1.14348
201.808	2.78645e+06	33966.3	-1.12224
203.804	2.78396e+06	33766.7	-1.08085
205.808	2.78336e+06	32989.4	-1.0313
207.865	2.79003e+06	33000	-0.99144
209.9	2.79616e+06	32003.8	-0.95034
211.902	2.79957e+06	34638.9	-0.91728
213.905	2807746	32978.6	-0.88393
215.926	2.81444e+06	32941.7	-0.84628
217.954	2.82049e+06	32152.4	-0.80222
220.026	2.82521e+06	32487.1	-0.76439
221.999	2.8291e+06	31582	-0.7197
225.034	2.83524e+06	31883.8	-0.64835
226.083	2.8387e+06	32108.2	-0.62882
227.107	2.84214e+06	32361.9	-0.60653
229.078	2.84822e+06	32231.5	-0.56657
231.103	2.85203e+06	32395.7	-0.51641
233.166	2.85606e+06	32590.2	-0.48062
235.178	2862747	32634.1	-0.43958
237.174	2.8697e+06	32547.8	-0.39564
239.287	2.8756e+06	32352.1	-0.35956
241.28	2.88279e+06	32193.8	-0.30918
243.272	2.8894e+06	32018.2	-0.27007
246.302	2.89785e+06	32160.9	-0.21349
247.288	2901510	31732.1	-0.19684
249.38	2.90669e+06	32015.1	-0.15825
251.403	2.91237e+06	31987.7	-0.11435
253.38	2.91787e+06	31706.3	-0.07548
255.384	2.92294e+06	32055.6	-0.03447
257.56	2.92885e+06	32374.7	0.00388
259.455	2.93451e+06	32167.9	0.04751
261.48	2.93803e+06	32332.6	0.08522
263.615	2.94216e+06	32169.9	0.11796
265.5	2.94683e+06	32466.1	0.15751
267.526	2.95144e+06	32471.3	0.1984
269.651	2.95517e+06	32516	0.23126
271.598	2.95784e+06	32662.7	0.27212
274.636	2.94568e+06	30671	0.32556
276.632	2.94443e+06	33280.2	0.36174
277.671	2.94418e+06	33585.2	0.37562
279.714	2.94527e+06	34144.1	0.41265
281.714	2.94662e+06	33927.8	0.44881
283.736	2.9454e+06	34652.3	0.4739
285.779	2.94577e+06	35013.5	0.5096
287.775	2.94701e+06	34766.1	0.53733
289.781	2.94688e+06	35077.3	0.57553
292.867	2921198	40541.3	0.62875
293.852	2.89628e+06	37826.5	0.6432
296.901	2.81838e+06	35334.6	0.67265
297.895	2.79551e+06	35643.9	0.68747
298.925	2.76212e+06	34815.7	0.70017
300.942	2.66386e+06	16856.4	0.70909
302.933	2.61764e+06	124961	-0.26642
305.017	2.68694e+06	125584	-1.57997
307.005	2.74272e+06	153405	-2.43847
309.003	2.79281e+06	184835	-2.99414
311.037	2.84251e+06	216348	-3.4372
313.056	2.88396e+06	246654	-3.72391
315.117	2923641	274934	-3.94169
318.145	2.99e+06	318669	-4.3003
319.157	3.01504e+06	333404	-4.41635
321.19	3059578	361159	-4.57343
323.194	3.10737e+06	390088	-4.65791
325.192	3152640	417585	-4.74255
328.222	3219895	456775	-4.93089
330.275	3.26447e+06	483236	-5.04166
331.263	3.28687e+06	496121	-5.0869
333.32	3.33286e+06	520952	-5.18711
335.306	3.37543e+06	546406	-5.26248
337.383	3.42027e+06	570508	-5.34316
339.377	3.46446e+06	594353	-5.42224
341.379	3.50825e+06	617633	-5.48623
343.399	3552178	639876	-5.55007
345.422	3.59351e+06	661659	-5.60961
347.495	3.63499e+06	682658	-5.66469
349.506	3.67618e+06	703157	-5.70784
351.516	3.71712e+06	722062	-5.75557
353.548	3.7565e+06	741369	-5.80105
355.546	3.79563e+06	760797	-5.84174
357.609	3.83114e+06	778132	-5.8192
359.619	3.86697e+06	795120	-5.83394
361.611	3.89984e+06	811931	-5.8743
364.724	3.94469e+06	832758	-5.92243
365.732	3.9581e+06	839631	-5.94695
367.68	3.99162e+06	855093	-6.02687
369.74	4025177	870129	-6.12373
371.743	4.05819e+06	885155	-6.14186
373.752	4.09229e+06	899683	-6.14788
374.819	4.10668e+06	907138	-6.14045
377.837	4.14565e+06	926274	-6.09277
378.843	4.15946e+06	931572	-6.09085
380.862	4185303	943344	-6.12337
382.89	4207942	954130	-6.14275
384.954	4228013	964754	-6.16284
387.914	4261900	980215	-6.2598
388.996	4.27427e+06	985684	-6.2754
391.027	4.29659e+06	995834	-6.27383
394.006	4325701	1.01012e+06	-6.27825
395.02	4.33192e+06	1013496	-6.28191
397.016	4.35083e+06	1.02263e+06	-6.30045
399.108	4368065	1.03023e+06	-6.32449
402.143	4.40275e+06	1044623	-6.44803
403.124	4412837	1.04882e+06	-6.45054
405.159	4.43919e+06	1.05948e+06	-6.46102
407.196	4.46084e+06	1.06864e+06	-6.4446
409.196	4481566	1.07746e+06	-6.39369
411.222	4498231	1.08489e+06	-6.35989
413.238	4.51479e+06	1.09228e+06	-6.37068
415.238	4528943	1.09847e+06	-6.39348
417.261	4542686	1.10525e+06	-6.40574
419.31	4558408	1.111e+06	-6.41001
421.361	4570315	1117980	-6.40155
423.387	4.59223e+06	1.13185e+06	-6.35988
425.387	4597639	1130214	-6.31031
427.391	4.61324e+06	1.13614e+06	-6.31695
430.425	4.63511e+06	1.14571e+06	-6.31713
431.417	4641483	1.14833e+06	-6.31929
433.456	4656668	1.15439e+06	-6.32281
435.54	4.66847e+06	1.15945e+06	-6.33477
437.56	4.68293e+06	1.16509e+06	-6.34244
439.552	4693686	1.16892e+06	-6.34528
441.587	4.70135e+06	1.17335e+06	-6.37762
444.656	4715615	1.18024e+06	-6.52252
446.641	4733698	1.18535e+06	-6.56599
447.654	4.74388e+06	1.19054e+06	-6.56629
448.654	4754471	1.19442e+06	-6.55984
450.69	4768461	1.1999e+06	-6.5583
452.694	4780143	1204195	-6.54432
454.714	4792262	1.20946e+06	-6.54414
456.743	4.80395e+06	1.2142e+06	-6.55145
458.731	4812731	1.21797e+06	-6.54987
460.79	4.82604e+06	1.22302e+06	-6.55005
462.781	4.83613e+06	1.22688e+06	-6.56151
464.831	4845319	1.23073e+06	-6.59755
466.832	4.85243e+06	1.23619e+06	-6.62093
468.861	4.86682e+06	1.23994e+06	-6.62019
471.961	4.88244e+06	1.24675e+06	-6.62021
472.953	4.88785e+06	1.2485e+06	-6.61976
475.959	4903603	1.25462e+06	-6.61922
476.95	4.90674e+06	1.2568e+06	-6.6286
479.043	4915988	1.26066e+06	-6.62933
481.026	4924250	1.26334e+06	-6.63867
483.016	4934953	1.26705e+06	-6.64225
485.061	4.94301e+06	1.2708e+06	-6.65375
487.136	4951659	1274269	-6.65774
489.136	4960773	1.27782e+06	-6.68008
491.128	4.96879e+06	1.28126e+06	-6.67857
493.162	4.97788e+06	1284117	-6.6847
495.168	4.98415e+06	1287368	-6.68368
497.201	4991612	1.29001e+06	-6.6933
499.199	4999725	1293230	-6.70391
501.248	5.00704e+06	1.29635e+06	-6.72323
503.276	5010519	1.2985e+06	-6.71972
505.299	5021270	1.30257e+06	-6.75492
507.409	5031796	1.30641e+06	-6.76665
509.341	5038445	1.30935e+06	-6.78126
511.366	5.04642e+06	1.31191e+06	-6.77818
513.468	5.05326e+06	1.31508e+06	-6.79056
515.386	5.06261e+06	1.31859e+06	-6.8
517.435	5070938	1.32172e+06	-6.79629
519.525	5076758	1.32446e+06	-6.80085
522.57	5087505	1.32855e+06	-6.80445
523.566	5091353	1.32969e+06	-6.79871
524.562	5094853	1.33136e+06	-6.79783
526.6	5.10154e+06	1.33347e+06	-6.81037
528.602	5.10897e+06	1.33654e+06	-6.81782
530.602	5.11565e+06	1.33892e+06	-6.82389
532.618	5120971	1340848	-6.82582
534.641	5130402	1.34461e+06	-6.82769
536.636	5137896	1.34707e+06	-6.83678
538.663	5.14426e+06	1.34967e+06	-6.84015
541.712	5151615	1.35263e+06	-6.85793
542.703	5.15522e+06	1.35381e+06	-6.86049
544.724	5.16215e+06	1356566	-6.85876
546.757	5.16835e+06	1.35839e+06	-6.86982
548.775	5173833	1.36098e+06	-6.88051
550.83	5.17744e+06	1.36293e+06	-6.8961
552.82	5.18308e+06	1.36456e+06	-6.89809
554.856	5190403	1.3676e+06	-6.90977
556.891	5.19524e+06	1.36991e+06	-6.91398
558.963	5200012	1.3716e+06	-6.92733
560.977	5.2057e+06	1.37343e+06	-6.9368
562.981	5.21199e+06	1.37653e+06	-6.93451
565.017	5.21546e+06	1.37777e+06	-6.94484
568.052	5223140	1380070	-6.95219
569.068	5.22622e+06	1.38166e+06	-6.95338
572.121	5233632	1.38461e+06	-6.96066
574.111	5.2399e+06	1.38691e+06	-6.97194
575.129	5.24174e+06	1.3883e+06	-6.97226
577.105	5.24699e+06	1.38974e+06	-6.97941
579.127	5.25329e+06	1.39239e+06	-6.98324
581.151	5258482	1.39413e+06	-6.99578
583.172	5263208	1395981	-6.99103
585.223	5.26936e+06	1.39821e+06	-6.99863
587.217	5.274e+06	1.40033e+06	-7.0103
590.31	5.27991e+06	1.40285e+06	-7.01473
591.321	5.28252e+06	1.40421e+06	-7.01864
593.29	5287373	1.40614e+06	-7.02693
595.347	5293566	1.40806e+06	-7.0257
598.349	5299545	1.41092e+06	-7.02944
599.363	5300749	1.41166e+06	-7.02603

## Sheet: Supplementary Figure S6
Figure S6
	conversion/%
time/s	15 W/cm2	37 W/cm2	8 mW/cm2	8 mW/cm2 80°C
0.4116	0	0	-2.7118	0.49042
1.76547	0.22382	1.35013	1.01136	0.61811
3.11934	0.9081	3.60165	3.32691	0.93732
4.47321	0.81241	3.61793	-2.27591	1.19269
5.82707	2.4408	2.11106	2.08189	0.49042
7.18094	2.86917	3.48233	-2.5116	1.70342
8.53481	1.72346	2.78566	-2.14597	2.7249
9.88868	3.71889	4.11201	-5.4802	0.93732
11.2425	2.67633	3.94743	2.27975	1.83111
12.5964	2.92886	4.18488	5.09992	2.66106
13.9503	1.4535	5.1744	-0.12116	4.19327
15.3041	2.73853	8.06234	3.45071	7.13001
16.658	1.85515	12.3782	1.39143	14.5357
18.0119	2.89971	15.7063	4.25107	22.5798
19.3657	2.09519	19.2938	4.43557	28.8363
20.7196	2.7544	24.2853	5.66422	39.2426
22.0735	4.88343	31.3686	2.5148	55.3947
23.4274	5.94126	37.3058	6.72494	56.7992
24.7812	6.65478	44.5655	8.81571	65.8648
26.1351	10.5061	51.2487	6.9078	70.2699
27.4889	11.0668	56.4944	9.47807	68.4823
28.8428	13.2474	61.7334	14.5868	72.3767
30.1967	17.5204	65.0032	13.5663	76.7179
31.5506	20.387	67.4888	19.5267	71.2275
32.9044	24.1909	69.4179	19.9704	78.4417
34.2583	26.9865	71.3057	22.535	75.3134
35.6122	30.6532	73.0091	27.1111	79.91
36.966	34.0257	73.4991	25.544	85.0174
38.3199	37.6726	75.4953	28.7404	82.4637
39.6738	40.1319	76.1149	28.2322	79.9739
41.0276	46.4021	76.4781	33.6587	82.0807
42.3815	47.5674	77.3518	34.3081	80.9954
43.7354	53.3878	77.1886	32.6806	84.5705
45.0892	55.7756	79.6289	43.0042	88.2734
46.4431	56.8972	79.7121	38.2533	83.8919
47.797	62.2303	79.7222	42.0327	86.2943
49.1508	62.5023	79.9244	39.7374	90.0609
50.5047	63.8379	80.7425	41.7452	86.6135
51.8586	66.1519	81.6697	46.2476	84.6344
53.2124	66.0895	81.5972	48.0334	88.5287
54.5663	67.5582	81.274	51.2261	88.0818
55.9202	68.7867	82.4455	46.7038	88.3372
57.274	69.8503	82.6641	55.4761	88.3372
58.6279	69.8935	82.4316	55.2876	87.3796
59.9818	71.6303	83.8442	56.2626	90.6994
61.3356	71.8392	83.0529	59.0599	86.8688
62.6895	73.3513	83.0744	56.6213	88.4649
64.0434	73.5351	84.2733	56.3446	89.7417
65.3972	72.7271	84.2523	59.5361	90.0609
66.7511	74.4359	84.5136	60.2142	88.4649
68.105	74.8471	84.4143	64.2994	88.8479
69.4588	74.67	84.3077	62.3137	91.9124
70.8127	75.5546	83.9801	64.3923	91.5931
72.1666	76.0558	84.405	68.1543	89.4316
73.5204	76.3742	85.7442	63.8959	91.9124
74.8743	76.2651	85.5256	63.5854	88.5926
76.2282	77.1638	85.2708	65.6805	90.2525
77.582	77.2824	85.8221	69.3146	92.7423
78.9359	77.3203	85.8492	69.7075	91.2739
80.2898	76.6068	85.8657	71.3344	90.016
81.6436	78.841	86.4079	67.8103	90.5078
82.9975	78.541	85.7184	69.7963	92.3593
84.3514	78.625	86.8389	68.6288	93.2531
85.7053	78.0324	86.5539	74.4972	87.8903
87.0591	78.9117	87.3664	67.6018	89.7417
88.413	79.3239	86.213	72.379	94.1468
89.7669	79.374	87.3591	70.8882	92.04
91.1207	79.7556	86.5575	75.7209	91.0186
92.4746	79.6799	87.1512	70.0457	93.9089
93.8285	80.6234	87.3164	71.4943	93.9405
95.1823	79.9309	86.8886	72.3987	94.6576
96.5362	80.6296	87.8037	75.2457	90.827
97.8901	79.7318	87.4899	76.3672	92.9977
99.2439	81.3595	88.2941	75.3901	94.5937
100.598	81.1736	88.2029	77.3605	87.4434
101.952	80.7354	88.056	75.5287	93.2531
103.305	81.4589	88.3036	77.7478	92.5393
104.659	81.3602	88.019	75.7579	94.7853
106.013	81.2746	88.08	81.2234	92.4869
107.367	81.9241	88.5385	75.8829	91.9762
108.721	81.3895	87.6989	78.383	93.7795
110.075	82.2419	88.4629	74.2538	94.6576
111.429	82.2218	89.0601	82.3041	96.7644
112.783	81.9974	88.7253	76.5807	89.6779
114.136	82.2519	87.9593	77.0081	94.0191
115.49	82.5728	89.3066	79.5759	93.8276
116.844	82.5875	89.0059	77.7228	95.0406
118.198	82.8172	89.0242	81.6073	92.5938
119.552	83.2666	89.7272	81.0942	94.5937
120.906	82.7719	89.242	81.6391	95.9344
122.26	82.9783	89.0739	78.7261	91.5944
123.614	83.2272	89.3727	74.511	95.8067
124.967	83.6068	89.4114	86.9354	95.4875
126.321	82.884	89.972	83.6253	92.7423
127.675	83.32	89.1934	82.5019	95.5514
129.029	83.5475	89.3006	80.8175	92.4869
130.383	83.6065	89.5218	81.9427	95.7429
131.737	83.9167	90.0419	81.892	91.7847
133.091	84.2604	90.1402	80.3452	94.6576
134.445	83.9892	90.5217	78.3066	94.2977
135.798	84.3694	89.9477	79.8087	96.7644
137.152	84.5026	90.1039	85.93	93.5084
138.506	84.1905	90.3647	88.119	91.3378
139.86	83.9242	90.2806	81.6106	96.1259
141.214	84.5981	90.5425	83.6386	93.3807
142.568	84.5799	90.0582	82.7452	98.6158
143.922	84.3427	89.7159	80.9274	94.9129
145.275	84.9552	90.4762	85.7043	92.4231
146.629	85.21	91.0674	85.3145	95.4237
147.983	84.5903	90.3931	80.5783	93.3807
149.337	85.2509	90.4716	85.5102	95.5514
150.691	84.8159	90.8075	79.8921	96.9559
152.045	84.9958	90.6465	83.7446	94.3384
153.399	85.4633	91.1233	81.1574	95.9316
154.752	85.8876	90.6368	82.2887	93.3169
156.106	84.95	90.7665	83.9596	96.8282
157.46	85.4951	90.4522	84.3635	97.6582
158.814	85.8803	90.7898	86.1012	94.2107
160.168	85.0576	91.0115	81.8455	92.2316
161.522	86.4393	90.553	84.364	95.8706
162.876	86.3054	90.5599	85.5883	94.2283
164.23	86.5712	91.8086	83.9752	97.2113
165.583	86.2027	91.579	84.882	94.7214
166.937	86.7242	91.7067	82.6086	93.8879
168.291	86.3742	91.7005	84.8555	98.4243
169.645	85.4835	90.8565	84.6439	91.0186
170.999	86.3379	91.2386	82.0004	94.9129
172.353	86.096	92.2183	82.5199	92.1039
173.707	86.1716	90.8884	82.8778	97.0836
175.06	86.6117	90.8621	89.09	94.2107
176.414	85.9345	91.389	84.9701	93.6361
177.768	86.295	92.1372	82.2662	97.4028
179.122	86.3426	91.5952	88.5668	96.6367
180.476	86.4202	91.2025	87.9292	91.7208
181.83	86.1136	92.6359	89.2614	93.5084
183.184	86.8158	91.2666	88.0214	91.9124
184.538	86.4114	91.9625	83.6493	94.9129
185.891	87.4333	92.7366	86.1651	96.7005
187.245	86.986	91.6032	82.488	91.657
188.599	87.0499	91.791	85.5986	95.9344
189.953	87.0606	92.4686	85.2499	97.722
191.307	86.519	91.582	83.4313	92.4231
192.661	87.0156	92.458	84.8138	97.2113
194.015	86.3774	91.8702	86.6346	94.5937
195.369	87.2623	92.2451	89.3548	94.8491
196.722	87.6824	91.7945	87.0494	96.892
198.076	87.2558	92.6664	88.5078	90.0609
199.43	86.5318	92.6371	84.1296	94.3824
200.784	87.4517	92.0091	86.9316	97.3353
			88.7938	92.8099
			83.8817	96.7838
			85.5429	95.7529
			89.9307	94.2118
			84.7448	99.1739
			92.325	95.3973
			88.3308	96.5398
			82.9894	94.7463
			88.2546	91.7174
			85.5179	100.042
			87.3084	98.9486
			87.6583	93.657
			85.2182	96.1521
			87.7972	96.0719
			85.5254	95.0187
			94.0212	96.3753
			91.5084	94.6232
			85.0388	100.087
			89.9792	100.62
			86.4806	91.8953
			90.8132	96.8697
			87.13	93.2282
			86.5628	96.075
			89.5925	99.5665
			85.141	95.096
			89.7685	96.6951
			86.207	96.2234
			86.3317	94.6905
			87.7695	98.3304
			86.2416	95.8301
			89.1817	96.3695
			88.8196	97.0819
			83.2374	90.1363
			88.8845	97.9458
			88.7009	99.1864
			88.1456	93.9173
			87.6019	97.3037
			81.3532	92.867
			88.8849	96.5561
			84.5686	100.35
			87.3658	97.3713
			87.4901	99.5822
			87.5126	97.0069
			86.4213	94.1642
			84.3701	98.1417
			89.9896	98.1386
			86.8058	93.5221
			87.6807	93.594
			87.6107	93.0131
			87.7009	95.4688
			90.8611	98.4661
			86.9794	94.5647
			87.3726	95.9673
			90.3643	92.1893
			86.3723	92.345
			90.9635	95.6063
			90.543	93.0816
			88.1101	96.9241
			88.1383	96.6758
			83.5627	95.0199
			90.216	96.7209
			86.2792	95.6803
			89.044	98.3114
			88.983	98.6537
			84.1297	96.4172
			91.897	93.1168
			90.8586	91.5927
			91.0608	93.5465
			90.6917	94.9584
			88.999	97.6114
			95.1807	93.5164
			88.9447	97.4948
			91.1804	93.3538
			89.8675	96.409
